# Supplementary material for: Bumble bees exhibit body size clines across an urban gradient despite low genetic differentiation
Source: Sci Rep. 2022 Mar 9;12:4166. doi: 10.1038/s41598-022-08093-4 (PMC8907314; doi:10.1038/s41598-022-08093-4)
Supplement: Supplementary file 1 — Supplementary Information 1. 2017 Female Microsatellite Data. [file 41598_2022_8093_MOESM1_ESM.xlsx]

## Sheet: B. auricomus
Site	BL15	B124	BTern01	BT28	BT10	BT30	B96	BTMS0081	BTMS0052	BTMS0066	BTMS0062	BTern02	BTMS0086	BL13	BTMS0044
SNR	185/187	NA/NA	092/092	164/164	118/118	209/209	249/259	299/299	359/359	125/125	194/208	177/177	261/261	157/157	303/312
SNR	185/187	NA/NA	094/094	164/164	098/104	209/212	241/245	299/299	359/359	125/128	208/228	181/183	261/273	157/157	306/309
SNR	183/185	NA/NA	094/094	164/164	102/118	209/212	247/257	299/299	359/362	128/130	194/194	179/181	261/261	157/157	309/318
SNR	189/191	NA/NA	094/094	164/164	090/122	209/209	253/259	299/299	359/362	125/128	194/242	179/179	261/261	157/157	300/303
SNR	187/191	NA/NA	092/132	164/164	104/110	209/209	249/253	299/299	359/359	125/125	206/236	179/183	261/267	157/157	309/309
SNR	183/187	NA/NA	092/092	164/164	110/126	209/212	239/255	299/299	359/362	125/130	206/206	179/179	273/273	157/157	309/312
SNR	185/185	NA/NA	092/132	164/164	102/116	203/212	239/247	299/299	359/359	125/125	194/206	173/183	261/270	157/157	303/309
SNR	185/191	NA/NA	094/094	164/164	106/120	209/212	253/253	299/299	359/359	NA/NA	194/206	183/185	261/276	157/157	294/309
SNR	187/189	NA/NA	092/132	164/164	108/122	209/215	237/247	299/299	359/359	130/130	194/208	177/177	261/270	157/157	300/312
SNR	183/185	NA/NA	094/094	164/164	104/120	212/212	255/255	299/299	359/359	139/139	194/204	179/179	261/261	157/157	306/309
SNR	179/181	NA/NA	092/092	164/164	104/114	209/209	249/259	299/299	359/359	125/125	204/219	173/179	261/261	157/157	303/312
SNR	189/197	NA/NA	094/132	164/164	116/120	209/215	239/257	299/299	359/359	125/142	204/204	179/181	261/273	157/157	297/309
SNR	173/191	NA/NA	094/094	164/164	106/110	206/206	255/255	299/299	359/359	128/130	194/208	179/181	261/276	157/157	300/312
SNR	185/185	NA/NA	094/132	164/164	102/116	203/212	237/247	299/299	359/359	130/130	194/194	173/183	261/270	157/157	303/312
SNR	177/191	NA/NA	094/094	164/164	104/122	209/212	241/245	299/299	359/359	122/122	194/204	177/181	261/261	157/157	312/318
SNR	183/185	NA/NA	094/094	164/164	092/100	209/218	249/259	299/299	359/359	125/125	194/204	179/181	261/267	157/157	312/312
SNR	183/183	NA/NA	092/092	164/164	100/118	206/209	249/259	299/299	359/359	125/130	194/208	179/181	261/267	157/157	312/312
SNR	185/189	NA/NA	094/094	164/164	122/122	212/215	239/255	299/299	359/362	125/130	194/208	173/173	261/267	157/157	297/309
SNR	183/191	NA/NA	094/094	164/164	110/126	212/212	239/251	299/299	359/362	125/130	194/206	179/181	273/273	157/157	309/312
SNR	185/195	NA/NA	094/094	164/164	114/124	209/212	253/257	299/299	359/359	118/125	196/206	181/181	261/267	157/157	300/312
SNR	187/189	NA/NA	094/094	164/164	118/118	209/212	237/239	299/299	359/359	122/130	206/208	175/177	261/261	157/157	303/312
SNR	183/185	NA/NA	094/094	164/164	102/110	209/212	241/255	299/299	359/362	130/130	208/219	183/183	261/261	157/157	312/321
SNR	NA/NA	NA/NA	096/096	NA/NA	NA/NA	206/206	NA/NA	302/302	359/359	137/142	NA/NA	175/177	270/270	NA/NA	NA/NA
SNR	183/189	NA/NA	094/094	164/164	114/118	209/212	241/257	299/299	359/359	125/139	202/202	179/181	261/270	157/157	309/312
SNR	185/189	NA/NA	094/094	164/164	106/118	209/212	247/247	299/299	359/362	125/125	194/204	179/183	276/276	157/157	303/312
SNR	187/187	NA/NA	092/132	164/164	112/118	209/209	249/253	299/299	359/359	122/130	194/206	179/181	261/270	157/157	309/312
SNR	187/193	NA/NA	094/094	164/164	090/122	209/215	247/255	299/299	359/359	118/125	194/206	173/185	273/273	157/157	309/309
SNR	185/185	NA/NA	092/092	164/164	116/122	203/218	239/247	299/299	359/359	125/130	206/210	173/173	261/261	157/157	312/312
SNR	185/187	NA/NA	092/132	164/164	104/118	209/212	247/247	299/299	359/359	130/142	194/204	175/185	273/276	157/157	303/309
SNR	189/195	NA/NA	092/092	164/164	108/108	209/209	241/251	299/299	359/359	125/133	194/194	181/181	267/273	157/157	309/318

## Sheet: B. griseocollis
Site	BL15	B124	BTern01	BT28	BT10	BT30	B96	BTMS0081	BTMS0052	BTMS0066	BTMS0083	B126	BTMS0062	BTern02	BTMS0086	BL13	BTMS0044	BTMS0059
SNR	174/194	NA/NA	104/126	180/201	148/150	NA/NA	229/233	298/298	358/358	131/134	481/481	158/164	261/309	179/179	280/286	153/153	280/283	353/353
SNR	188/190	NA/NA	098/098	180/201	146/154	NA/NA	229/233	298/298	358/358	131/137	481/481	166/168	245/249	NA/NA	280/280	153/153	280/283	357/357
SNR	176/190	NA/NA	106/108	180/180	140/158	NA/NA	229/229	298/298	358/358	131/134	481/491	164/186	261/275	177/183	280/280	153/153	280/286	349/361
SNR	182/182	NA/NA	098/102	180/180	138/158	NA/NA	229/229	298/298	358/358	131/131	481/481	170/176	233/233	NA/NA	280/286	153/153	NA/NA	357/357
SNR	174/176	NA/NA	110/114	180/180	148/166	NA/NA	227/229	298/298	358/358	131/131	481/491	158/166	265/281	185/185	280/280	153/153	277/286	353/357
SNR	172/172	NA/NA	100/100	180/201	144/154	NA/NA	225/229	298/298	358/358	131/134	481/481	170/174	255/255	NA/NA	280/283	153/153	NA/NA	349/353
SNR	176/186	NA/NA	098/120	180/180	146/148	NA/NA	223/227	298/298	358/358	131/134	463/481	158/166	273/287	171/171	280/283	153/153	286/289	357/357
SNR	172/174	NA/NA	102/110	180/201	146/150	NA/NA	225/227	298/298	358/358	131/134	491/491	156/168	251/263	175/175	280/280	153/153	277/277	361/361
SNR	NA/NA	NA/NA	NA/NA	NA/NA	NA/NA	NA/NA	NA/NA	NA/NA	NA/NA	131/134	463/481	164/174	259/275	191/191	280/280	153/153	277/286	349/357
SNR	NA/NA	NA/NA	102/114	180/180	138/150	NA/NA	229/231	298/298	358/358	131/131	479/481	166/168	255/265	173/175	280/280	153/153	271/277	353/357
SNR	182/194	NA/NA	102/102	180/180	144/162	NA/NA	229/229	298/298	358/358	131/131	481/481	170/176	253/275	189/189	280/280	153/153	271/277	341/357
SNR	184/192	NA/NA	098/110	180/201	142/146	NA/NA	235/235	298/298	358/358	131/131	473/491	156/168	275/291	177/177	280/280	153/153	280/280	353/357
SNR	184/190	NA/NA	102/124	180/201	144/164	NA/NA	227/227	298/298	358/358	131/131	491/491	158/168	253/283	NA/NA	280/286	153/153	277/289	357/357
SNR	172/172	NA/NA	100/100	180/201	152/172	NA/NA	229/229	298/298	358/358	131/140	481/481	150/180	273/273	165/165	280/286	153/153	274/274	357/369
SNR	174/174	NA/NA	098/098	180/201	156/162	NA/NA	227/231	298/298	358/358	131/131	481/481	160/176	255/277	NA/NA	280/283	153/153	NA/NA	357/357
SNR	176/178	NA/NA	104/112	180/201	146/150	NA/NA	229/231	298/298	358/358	131/134	481/481	170/176	273/277	183/183	280/286	153/153	277/280	349/369
SNR	182/196	NA/NA	102/108	180/201	152/154	NA/NA	227/227	298/298	358/358	128/131	481/481	154/174	251/285	171/181	280/280	153/153	286/286	357/357
SNR	182/182	NA/NA	106/110	180/180	142/150	NA/NA	223/225	298/298	358/358	131/131	481/481	174/182	263/263	159/187	280/280	153/153	280/280	353/357
SNR	172/194	NA/NA	102/106	180/180	136/142	NA/NA	229/229	298/298	358/358	137/137	481/481	160/164	249/259	NA/NA	280/280	153/153	280/280	353/357
SNR	174/184	NA/NA	098/102	180/201	144/154	NA/NA	227/231	298/298	358/358	NA/NA	NA/NA	NA/NA	NA/NA	NA/NA	NA/NA	NA/NA	NA/NA	NA/NA
SNR	174/174	NA/NA	102/106	180/180	144/150	NA/NA	227/231	298/298	358/358	NA/NA	NA/NA	NA/NA	NA/NA	NA/NA	NA/NA	NA/NA	NA/NA	NA/NA
SNR	178/192	NA/NA	098/110	180/180	142/152	NA/NA	229/229	298/298	358/358	131/131	481/481	160/166	277/289	179/189	280/280	153/153	280/280	353/357
SNR	184/190	NA/NA	106/106	180/180	140/146	NA/NA	225/231	298/298	358/358	NA/NA	NA/NA	NA/NA	277/277	NA/NA	NA/NA	NA/NA	NA/NA	NA/NA
SNR	172/198	NA/NA	098/100	180/201	144/148	NA/NA	225/229	298/298	358/358	NA/NA	NA/NA	NA/NA	NA/NA	NA/NA	NA/NA	NA/NA	NA/NA	NA/NA
SNR	NA/NA	NA/NA	NA/NA	NA/NA	NA/NA	NA/NA	NA/NA	NA/NA	NA/NA	NA/NA	NA/NA	NA/NA	277/277	NA/NA	NA/NA	NA/NA	NA/NA	NA/NA
SNR	186/188	NA/NA	102/106	180/180	160/162	NA/NA	227/235	298/298	358/358	131/134	NA/NA	162/162	239/271	NA/NA	NA/NA	NA/NA	292/294	NA/NA
SNR	188/192	NA/NA	108/110	180/201	138/158	NA/NA	225/229	298/298	349/358	128/134	463/491	158/172	249/267	187/187	283/283	153/153	277/280	353/353
SNR	174/174	NA/NA	092/106	180/180	144/150	NA/NA	225/227	298/298	358/358	128/131	NA/NA	NA/NA	NA/NA	NA/NA	NA/NA	NA/NA	268/268	NA/NA
SNR	176/176	NA/NA	102/108	180/201	138/140	NA/NA	219/227	298/298	358/358	NA/NA	NA/NA	NA/NA	271/271	NA/NA	NA/NA	NA/NA	NA/NA	NA/NA
SNR	178/190	NA/NA	102/108	180/180	152/158	NA/NA	219/229	298/298	358/358	134/134	485/491	162/180	263/269	159/183	280/283	153/153	277/286	357/357
SNR	182/184	NA/NA	098/112	180/201	138/154	NA/NA	231/231	298/298	358/358	131/131	463/491	164/172	255/255	179/179	280/283	153/153	268/277	357/357
SNR	178/192	NA/NA	102/106	201/201	138/162	NA/NA	227/231	298/298	358/358	131/131	473/485	172/172	261/275	159/159	280/283	153/153	277/277	349/357
SNR	NA/NA	NA/NA	110/110	180/180	144/146	NA/NA	235/235	304/304	358/358	131/131	NA/NA	156/164	235/235	159/159	274/274	NA/NA	274/286	357/357
SNR	172/182	NA/NA	098/102	201/201	140/156	NA/NA	231/231	298/298	358/358	131/131	481/485	158/170	265/271	NA/NA	280/280	153/153	277/286	353/353
SNR	174/176	NA/NA	102/112	180/180	148/164	NA/NA	231/231	298/298	358/358	131/131	491/491	164/178	251/315	169/185	277/277	153/153	283/289	353/357
SNR	184/184	NA/NA	098/108	180/201	140/142	NA/NA	227/229	298/298	358/358	131/134	481/481	162/162	261/275	177/177	280/280	153/153	277/280	353/357
SNR	190/190	NA/NA	102/102	180/180	138/142	NA/NA	219/227	298/298	358/358	NA/NA	NA/NA	NA/NA	NA/NA	NA/NA	NA/NA	NA/NA	NA/NA	NA/NA

## Sheet: B. impatiens
Site	B124	BTern01	BT28	BT10	BL11	BT30	B96	BTMS0081	BTMS0052	BTMS0066	BTMS0083	B126	BTMS0062	BTern02	BTMS0086	BL13	BTMS0044	BTMS0059
SNR	NA/NA	132/142	179/179	141/147	139/139	191/191	239/243	307/307	357/357	NA/NA	NA/NA	NA/NA	NA/NA	NA/NA	NA/NA	NA/NA	NA/NA	NA/NA
SNR	NA/NA	130/142	179/179	153/169	127/133	191/191	239/239	307/310	357/357	134/137	285/289	160/170	282/300	171/189	280/280	171/175	280/289	349/349
SNR	NA/NA	130/144	179/179	147/153	133/141	188/191	237/243	307/310	357/357	134/146	289/291	156/166	284/284	171/189	280/280	171/173	280/286	349/353
SNR	NA/NA	130/132	179/179	147/157	139/145	191/191	239/251	307/310	357/357	NA/NA	NA/NA	NA/NA	NA/NA	NA/NA	NA/NA	NA/NA	NA/NA	NA/NA
SNR	NA/NA	130/132	179/179	153/171	143/145	188/191	237/239	307/307	357/357	137/158	NA/NA	NA/NA	NA/NA	NA/NA	NA/NA	NA/NA	NA/NA	NA/NA
SNR	NA/NA	NA/NA	NA/NA	NA/NA	NA/NA	NA/NA	NA/NA	NA/NA	NA/NA	158/158	NA/NA	NA/NA	NA/NA	NA/NA	NA/NA	NA/NA	NA/NA	NA/NA
SNR	NA/NA	130/132	179/179	151/157	139/151	191/191	239/245	307/310	357/357	137/152	295/305	164/166	260/260	NA/NA	280/280	171/173	280/280	349/353
SNR	NA/NA	NA/NA	NA/NA	NA/NA	NA/NA	NA/NA	NA/NA	NA/NA	NA/NA	143/158	289/289	NA/NA	NA/NA	NA/NA	NA/NA	NA/NA	NA/NA	NA/NA
SNR	NA/NA	128/132	179/179	153/167	139/143	191/191	237/237	307/307	357/357	137/140	287/291	158/158	286/286	171/189	280/280	171/173	280/283	349/353
SNR	NA/NA	130/132	179/179	159/165	131/141	191/191	252/257	310/310	357/357	137/158	285/285	160/166	282/282	173/189	280/280	171/173	280/289	349/353
SNR	NA/NA	130/140	179/179	149/157	131/133	185/191	247/251	307/313	357/357	134/137	289/289	156/158	278/322	175/185	280/280	175/185	280/286	349/349
SNR	NA/NA	NA/NA	NA/NA	NA/NA	NA/NA	NA/NA	NA/NA	NA/NA	NA/NA	137/161	295/301	162/164	290/310	161/161	280/280	169/173	280/286	349/349
SNR	NA/NA	130/130	179/179	147/153	NA/NA	NA/NA	237/237	310/310	357/357	128/128	NA/NA	NA/NA	NA/NA	NA/NA	NA/NA	NA/NA	NA/NA	NA/NA
SNR	NA/NA	136/140	179/179	139/155	137/143	191/191	237/247	307/310	357/357	137/152	NA/NA	156/168	280/288	185/185	274/274	169/171	274/286	345/345
SNR	NA/NA	130/132	179/179	139/159	137/141	188/191	235/237	307/307	357/357	158/161	283/289	154/156	278/278	NA/NA	NA/NA	NA/NA	NA/NA	NA/NA
SNR	NA/NA	NA/NA	NA/NA	NA/NA	NA/NA	NA/NA	NA/NA	NA/NA	NA/NA	NA/NA	NA/NA	NA/NA	NA/NA	NA/NA	NA/NA	NA/NA	NA/NA	NA/NA
SNR	NA/NA	130/130	179/179	157/161	135/135	191/191	237/239	307/307	357/357	134/137	281/289	156/160	286/292	163/189	280/280	173/177	286/289	349/357
SNR	NA/NA	130/130	179/179	147/161	137/145	191/191	237/237	307/310	357/357	137/140	281/303	160/162	294/294	NA/NA	280/280	171/175	280/280	333/349
SNR	NA/NA	NA/NA	NA/NA	141/159	NA/NA	NA/NA	NA/NA	NA/NA	357/357	146/161	291/291	NA/NA	NA/NA	NA/NA	NA/NA	NA/NA	NA/NA	NA/NA
SNR	NA/NA	NA/NA	NA/NA	145/159	NA/NA	NA/NA	235/235	310/310	357/357	134/137	291/291	NA/NA	NA/NA	NA/NA	NA/NA	NA/NA	NA/NA	NA/NA
SNR	NA/NA	134/140	179/179	149/183	135/137	191/191	237/243	307/310	357/357	137/152	283/283	NA/NA	NA/NA	NA/NA	NA/NA	NA/NA	NA/NA	NA/NA
SNR	NA/NA	130/130	179/179	149/165	135/135	188/191	235/243	307/307	357/357	134/161	285/293	162/162	264/286	173/173	280/280	171/173	280/280	349/349
SNR	NA/NA	130/130	179/179	149/153	135/143	191/191	247/267	307/310	357/357	128/152	279/279	NA/NA	272/278	NA/NA	NA/NA	NA/NA	NA/NA	345/357
SNR	NA/NA	130/130	179/179	149/161	135/141	191/191	239/245	310/310	357/357	134/137	281/281	156/162	282/288	163/189	280/280	171/173	280/280	349/349
SNR	NA/NA	130/136	179/179	143/155	135/135	188/191	239/251	307/310	357/357	152/152	NA/NA	NA/NA	NA/NA	NA/NA	NA/NA	NA/NA	NA/NA	NA/NA
SNR	NA/NA	132/136	179/179	153/173	135/145	191/191	239/239	307/310	357/357	128/134	NA/NA	160/160	278/278	NA/NA	NA/NA	NA/NA	NA/NA	NA/NA
SNR	NA/NA	130/132	179/179	143/153	143/153	191/191	237/239	307/307	357/357	137/152	285/299	158/160	264/296	NA/NA	280/280	171/173	280/295	349/349
SNR	NA/NA	132/132	179/179	149/167	131/151	191/191	237/241	307/310	357/357	NA/NA	NA/NA	NA/NA	NA/NA	NA/NA	NA/NA	NA/NA	NA/NA	NA/NA
SNR	NA/NA	132/132	179/179	157/157	131/147	194/194	249/251	307/307	357/357	152/152	NA/NA	NA/NA	NA/NA	NA/NA	NA/NA	NA/NA	NA/NA	NA/NA
SNR	NA/NA	122/134	179/179	141/141	133/133	191/191	245/245	307/310	357/357	NA/NA	NA/NA	NA/NA	NA/NA	NA/NA	NA/NA	NA/NA	NA/NA	NA/NA
SNR	NA/NA	130/136	179/179	151/157	135/143	191/191	237/255	310/310	357/357	152/158	283/283	NA/NA	NA/NA	NA/NA	NA/NA	NA/NA	NA/NA	NA/NA
SNR	NA/NA	130/132	179/179	169/177	133/145	191/191	239/243	307/310	357/357	134/137	283/305	164/170	264/282	171/189	280/280	171/173	286/289	349/349
SNR	NA/NA	130/130	179/179	151/167	133/141	191/191	239/239	310/310	357/357	134/149	279/279	158/158	266/278	163/189	280/280	171/173	280/280	349/349
SNR	NA/NA	NA/NA	NA/NA	NA/NA	NA/NA	NA/NA	NA/NA	NA/NA	NA/NA	134/140	291/303	154/160	282/296	NA/NA	280/280	171/171	277/280	333/349
SNR	NA/NA	134/134	179/179	153/163	131/131	191/191	239/245	307/307	357/357	NA/NA	283/283	NA/NA	NA/NA	NA/NA	NA/NA	NA/NA	NA/NA	NA/NA
SNR	NA/NA	NA/NA	NA/NA	NA/NA	NA/NA	NA/NA	NA/NA	NA/NA	NA/NA	134/137	NA/NA	NA/NA	NA/NA	NA/NA	NA/NA	NA/NA	NA/NA	NA/NA
SNR	NA/NA	NA/NA	NA/NA	NA/NA	NA/NA	NA/NA	NA/NA	310/310	357/357	NA/NA	283/283	NA/NA	NA/NA	NA/NA	NA/NA	NA/NA	NA/NA	NA/NA
SNR	NA/NA	134/136	179/179	151/161	129/135	191/191	237/239	310/310	357/357	134/137	289/307	158/164	274/294	163/171	280/280	171/171	280/280	333/341
SNR	NA/NA	132/138	179/179	153/153	133/137	191/191	237/239	307/310	357/357	137/140	283/293	162/162	252/268	171/189	280/280	171/171	280/289	333/349
SNR	NA/NA	130/132	179/179	155/167	137/143	191/191	239/249	307/310	357/357	137/149	291/297	164/168	286/300	NA/NA	280/280	171/171	283/286	345/349
SNR	NA/NA	132/132	179/179	143/163	131/133	191/191	247/249	307/307	357/357	128/137	283/291	162/166	256/260	NA/NA	280/280	171/183	280/280	349/357
SNR	NA/NA	132/144	179/179	147/163	137/143	188/191	241/251	307/310	357/357	137/152	283/291	154/160	256/272	171/189	280/280	171/171	280/286	349/349
SNR	NA/NA	132/134	179/179	139/163	139/143	191/191	237/251	310/310	357/357	137/140	291/303	160/172	276/286	189/189	280/280	171/171	280/286	349/357
SNR	NA/NA	NA/NA	NA/NA	145/149	NA/NA	NA/NA	NA/NA	NA/NA	NA/NA	137/158	279/291	NA/NA	270/270	NA/NA	NA/NA	NA/NA	NA/NA	NA/NA
SNR	NA/NA	132/132	179/179	155/165	129/133	191/191	241/251	307/310	357/357	137/158	293/301	162/162	288/298	NA/NA	280/280	173/173	280/289	361/361
SNR	NA/NA	136/136	179/179	153/167	126/135	191/191	239/243	310/310	357/357	134/137	293/297	158/158	274/298	171/189	280/280	171/171	280/289	349/349
SNR	NA/NA	136/136	179/179	149/173	141/151	188/191	243/252	307/307	357/357	134/137	285/301	162/162	266/292	171/171	280/280	171/175	280/280	341/349

## Sheet: B. pensylvanicus
Site	BL15	B124	BTern01	BT28	BT10	BT30	B96	BTMS0081	BTMS0052	BTMS0066	BTMS0083	B126	BTMS0062	BTern02	BTMS0086	BL13	BTMS0044	BTMS0059
SNR	NA/NA	NA/NA	NA/NA	NA/NA	NA/NA	NA/NA	NA/NA	NA/NA	NA/NA	149/152	262/264	141/143	270/304	176/178	283/283	153/153	280/280	337/337
SNR	NA/NA	NA/NA	NA/NA	NA/NA	NA/NA	NA/NA	NA/NA	NA/NA	NA/NA	NA/NA	262/264	143/143	NA/NA	NA/NA	NA/NA	NA/NA	NA/NA	NA/NA
SNR	164/164	NA/NA	NA/NA	NA/NA	NA/NA	NA/NA	NA/NA	NA/NA	NA/NA	149/155	262/262	141/141	284/312	172/184	283/283	153/153	283/283	337/337
SNR	NA/NA	NA/NA	NA/NA	NA/NA	NA/NA	NA/NA	NA/NA	NA/NA	NA/NA	137/158	262/262	141/141	278/278	176/176	283/283	153/153	280/283	337/341
SNR	NA/NA	NA/NA	NA/NA	NA/NA	NA/NA	NA/NA	NA/NA	NA/NA	NA/NA	149/149	262/266	141/143	274/274	NA/NA	283/283	153/153	NA/NA	337/337
SNR	156/164	NA/NA	097/097	186/186	130/160	203/203	246/246	300/300	358/358	149/152	262/264	141/145	272/280	168/174	283/283	153/153	283/283	337/337
SNR	NA/NA	NA/NA	NA/NA	NA/NA	NA/NA	NA/NA	NA/NA	NA/NA	NA/NA	152/158	262/262	141/141	276/284	172/182	283/283	153/153	280/283	337/337
SNR	172/186	NA/NA	097/097	186/186	144/144	209/212	240/244	297/300	358/358	NA/NA	NA/NA	141/141	NA/NA	NA/NA	NA/NA	NA/NA	NA/NA	NA/NA
SNR	158/164	NA/NA	097/097	186/186	136/144	203/203	NA/NA	297/297	358/358	152/164	262/262	143/143	278/278	174/182	283/283	153/153	280/280	337/337
SNR	170/174	NA/NA	097/097	186/186	132/140	206/206	244/248	297/300	358/358	155/158	262/262	143/143	272/306	176/176	283/283	153/153	271/292	337/337
SNR	NA/NA	NA/NA	NA/NA	NA/NA	NA/NA	NA/NA	NA/NA	NA/NA	NA/NA	149/158	262/264	141/141	284/284	176/178	283/283	153/153	283/283	337/337
SNR	NA/NA	NA/NA	NA/NA	NA/NA	NA/NA	NA/NA	NA/NA	NA/NA	NA/NA	149/149	262/262	141/143	270/312	178/178	283/283	153/153	280/283	337/337
SNR	NA/NA	NA/NA	NA/NA	NA/NA	NA/NA	NA/NA	NA/NA	NA/NA	NA/NA	149/152	262/262	141/143	284/284	176/180	283/283	153/153	277/283	337/337
SNR	NA/NA	NA/NA	NA/NA	NA/NA	NA/NA	NA/NA	NA/NA	NA/NA	NA/NA	149/152	262/262	143/143	288/288	174/178	283/283	153/153	283/283	337/337
SNR	NA/NA	NA/NA	NA/NA	NA/NA	NA/NA	NA/NA	NA/NA	NA/NA	NA/NA	152/152	262/264	141/141	288/288	186/186	283/283	153/153	280/283	337/337
SNR	164/164	NA/NA	097/101	186/186	126/134	206/209	236/236	300/300	358/358	149/149	262/264	141/141	282/290	NA/NA	283/283	153/153	271/283	337/337
SNR	156/162	NA/NA	097/101	186/186	134/142	206/206	238/248	300/300	355/358	158/158	262/262	141/143	278/290	174/182	283/283	153/153	283/283	337/337
SNR	170/174	NA/NA	097/097	186/186	132/140	203/206	244/248	297/300	358/358	149/158	262/262	143/143	272/308	176/176	283/283	153/153	271/292	337/337
SNR	160/162	NA/NA	097/107	186/186	134/146	203/203	238/244	294/300	358/358	149/149	262/262	141/143	278/288	178/182	283/283	153/153	274/280	337/337
SNR	164/164	NA/NA	097/097	186/186	132/132	200/203	244/244	297/300	358/358	149/149	264/264	141/141	284/292	172/192	283/283	153/153	280/280	337/337
SNR	164/168	NA/NA	099/099	186/186	132/142	200/206	236/244	294/300	355/358	149/152	262/264	141/143	282/302	174/186	283/283	153/153	271/271	337/337
SNR	156/164	NA/NA	097/097	186/186	126/140	203/203	240/246	300/300	358/358	137/152	262/262	141/143	282/290	NA/NA	283/283	153/153	268/268	337/337
SNR	160/164	NA/NA	097/101	186/186	126/140	203/209	236/244	300/300	358/358	149/152	262/262	141/141	282/308	NA/NA	283/283	153/153	268/277	337/337
SNR	156/156	NA/NA	097/097	186/186	123/144	203/206	236/240	297/300	358/358	149/167	262/264	141/143	288/288	178/178	283/283	153/153	280/283	337/337
SNR	158/164	NA/NA	097/097	186/186	134/150	203/206	234/246	297/300	358/358	149/149	264/264	141/143	284/284	174/176	283/283	153/153	280/283	337/337
SNR	156/166	NA/NA	097/101	186/186	132/142	203/206	246/246	297/300	358/358	149/152	264/264	141/143	284/284	178/180	283/283	153/153	271/283	337/337
SNR	156/166	NA/NA	097/097	186/186	126/134	203/206	236/248	300/300	358/358	149/149	262/264	141/141	290/312	168/172	283/283	153/153	271/286	337/337
SNR	156/164	NA/NA	091/115	186/186	132/136	203/209	246/246	300/300	358/358	137/137	262/266	141/141	266/270	178/180	283/283	153/153	268/268	337/337
SNR	166/168	NA/NA	097/097	186/186	132/140	203/206	244/244	300/300	358/358	149/182	264/264	141/143	282/300	184/186	283/283	153/153	271/271	337/337
SNR	166/166	NA/NA	097/097	186/186	128/142	203/203	238/238	300/300	358/358	152/164	262/264	141/141	288/288	170/186	283/283	153/153	277/280	337/337
SNR	164/164	NA/NA	099/099	186/186	132/132	203/203	240/244	300/300	355/358	137/164	262/264	143/143	278/288	176/176	283/283	153/153	277/280	337/337
SNR	158/164	NA/NA	097/101	186/186	126/148	206/209	234/248	297/300	358/358	149/149	262/262	141/141	278/292	172/186	283/283	153/153	280/283	337/337
SNR	164/164	NA/NA	101/101	186/186	136/136	209/212	244/244	297/300	358/358	149/152	262/262	141/141	284/284	176/180	283/283	153/153	277/283	337/337
SNR	160/162	NA/NA	103/109	186/186	134/142	203/212	240/246	300/300	358/358	152/155	262/264	141/141	274/294	176/180	283/283	153/153	277/277	337/337
SNR	164/172	NA/NA	091/097	186/186	130/134	197/206	238/244	300/300	358/358	149/155	262/262	141/141	278/298	NA/NA	283/283	153/153	271/283	337/337
SNR	156/156	NA/NA	101/105	186/186	134/134	203/206	234/234	300/300	355/358	149/149	262/262	141/143	290/304	170/182	283/283	153/153	268/271	337/337
SNR	156/164	NA/NA	097/101	186/186	126/134	203/203	244/244	300/300	355/358	137/164	262/264	143/143	278/278	NA/NA	283/283	153/153	277/277	337/337
SNR	156/158	NA/NA	097/097	186/186	126/142	203/206	246/246	300/300	358/358	140/149	264/264	141/141	276/286	NA/NA	283/283	153/153	268/280	337/337
SNR	156/160	NA/NA	097/105	186/186	128/132	203/203	244/244	300/300	358/358	149/158	262/262	141/141	270/288	170/180	283/283	153/153	271/286	337/337
SNR	164/172	NA/NA	097/097	186/186	144/144	200/206	240/248	300/300	358/358	158/158	262/262	141/143	278/278	176/176	283/283	153/153	271/280	337/337
SNR	164/166	NA/NA	101/101	186/186	132/156	200/206	244/244	297/300	358/358	137/158	262/262	141/141	290/312	184/186	283/283	153/153	277/277	337/337
SNR	160/166	NA/NA	091/103	186/186	132/138	203/206	240/246	300/300	358/358	152/152	262/262	141/141	262/294	NA/NA	283/283	153/153	280/280	337/337
SNR	164/166	NA/NA	097/101	186/186	128/134	203/206	238/244	300/300	358/358	137/149	262/264	141/141	290/290	176/178	283/283	153/153	277/280	337/337
SNR	156/164	NA/NA	097/097	186/186	132/144	203/203	236/244	297/297	358/358	149/167	262/264	141/143	270/288	178/178	283/283	153/153	277/283	337/337
SNR	158/166	NA/NA	097/097	186/186	132/146	203/203	234/248	297/300	358/358	149/149	262/264	143/143	286/286	NA/NA	283/283	153/153	265/265	337/337
SNR	158/166	NA/NA	097/097	186/186	144/144	200/203	240/244	297/300	358/358	152/152	262/262	141/141	270/294	176/176	283/283	153/153	277/283	337/337
SNR	162/168	NA/NA	097/101	186/186	136/144	203/206	244/244	294/297	358/358	137/137	262/264	141/143	274/274	168/168	283/283	153/153	268/268	337/337
SNR	156/168	NA/NA	097/097	186/186	132/132	203/209	240/240	297/300	355/358	149/155	262/264	141/141	266/290	172/186	283/283	153/153	283/283	337/337
