# Supplementary material for: Bumble bees exhibit body size clines across an urban gradient despite low genetic differentiation
Source: Sci Rep. 2022 Mar 9;12:4166. doi: 10.1038/s41598-022-08093-4 (PMC8907314; doi:10.1038/s41598-022-08093-4)
Supplement: Supplementary file 2 — Supplementary Information 2. 2018 Female Microsatellite Data. [file 41598_2022_8093_MOESM2_ESM.xlsx]

## Sheet: B. auricomus
Site	BL15	BT28	BT10	BT30	B96	BTMS0081	BTMS0052	BTMS0066	BTern02	BTMS0086	BL13	BTMS0044
CC	184/194	164/164	103/103	207/207	247/247	297/297	357/357	122/128	171/187	260/260	157/157	308/308
CC	188/202	164/164	099/109	207/210	243/247	297/297	357/357	113/122	177/177	260/260	157/157	299/311
CC	186/188	164/164	105/105	201/210	245/253	297/297	357/357	122/131	173/177	260/260	157/157	308/311
CC	176/188	164/164	087/099	204/207	251/253	297/297	357/357	128/128	175/181	260/260	157/157	311/317
CC	182/186	164/164	085/101	207/210	245/249	297/297	357/357	116/116	171/177	266/272	157/157	296/302
CC	182/196	164/164	107/113	207/207	237/239	297/297	357/357	119/125	175/179	260/266	157/157	299/320
CC	190/194	164/164	087/113	201/207	237/253	297/297	357/357	122/122	177/179	260/260	157/157	308/314
CC	184/184	164/164	099/107	207/207	253/257	297/297	357/357	125/125	177/179	260/266	157/157	308/311
CC	190/198	164/164	119/119	204/210	249/253	297/297	357/357	122/128	179/179	260/269	157/157	308/311
CC	184/188	164/164	099/117	204/207	237/239	297/297	357/357	122/122	171/175	260/272	157/157	305/308
CC	NA/NA	NA/NA	NA/NA	NA/NA	NA/NA	NA/NA	NA/NA	122/137	175/179	260/272	157/157	296/299
CC	188/192	164/164	105/115	210/210	247/253	297/297	357/357	122/131	171/175	260/260	157/157	320/320
CC	186/194	164/164	101/101	204/207	251/251	297/297	357/357	128/137	171/179	260/275	157/157	290/308
CC	184/192	164/164	101/101	204/204	237/243	297/297	357/357	131/131	NA/NA	260/275	157/157	317/317
CC	180/182	164/164	097/113	204/216	253/253	297/297	357/360	NA/NA	173/177	269/275	157/157	299/308
CC	184/184	164/164	087/093	210/213	247/247	297/297	357/357	119/122	175/177	260/269	157/157	308/311
CC	188/190	164/164	103/115	207/207	245/251	297/297	357/357	122/128	171/181	260/260	157/157	305/308
CC	184/186	164/164	085/103	207/210	247/247	297/297	357/357	140/140	171/179	272/272	157/157	302/308
CC	188/190	164/164	097/109	196/207	245/253	297/297	357/357	131/137	175/179	272/272	157/157	302/302
CC	184/202	164/164	101/105	207/210	237/255	297/297	357/357	119/122	171/177	272/272	157/157	308/320
CC	186/194	164/164	109/117	204/207	236/255	297/297	357/357	128/134	171/175	260/260	157/157	290/308
CC	190/192	164/164	099/113	207/213	239/249	297/297	357/357	122/122	177/177	260/260	157/157	308/308
CC	184/184	164/164	085/099	196/204	245/251	297/297	357/357	122/140	179/181	260/275	157/157	293/308
CC	182/182	164/164	105/107	207/207	249/253	297/297	360/360	122/125	171/177	260/260	157/157	305/311
CC	186/188	164/164	101/111	210/210	247/255	297/297	357/360	122/125	181/181	266/275	157/157	299/308
CC	182/182	164/164	085/085	207/207	253/253	297/297	357/357	122/128	NA/NA	266/266	157/157	317/317
CC	184/196	164/164	107/115	207/210	251/251	297/297	357/357	122/128	179/181	260/266	157/157	302/335
CC	182/184	164/164	099/103	207/210	253/253	297/297	357/357	128/128	171/179	260/260	157/157	308/311
CC	184/186	164/164	105/115	207/210	245/247	297/297	357/360	128/131	177/179	260/260	157/157	293/302
CC	184/188	164/164	101/109	210/213	237/251	297/297	357/360	128/128	171/177	260/272	157/157	308/311
CC	182/192	164/164	103/113	210/210	245/249	297/297	357/360	122/122	177/179	260/272	157/157	308/311
CC	182/186	164/164	111/111	207/210	247/255	297/297	357/357	125/125	175/181	260/272	157/157	308/308
CC	182/184	164/164	087/105	201/207	247/253	297/297	357/357	119/122	171/175	260/266	157/157	311/311
CC	184/184	164/164	101/109	207/210	249/251	297/297	357/357	116/137	177/181	260/272	157/157	299/308
CC	182/198	164/164	105/105	207/210	251/251	297/297	357/357	122/122	177/181	260/269	157/157	302/305
CC	184/188	164/164	099/115	207/210	237/247	297/297	357/360	125/128	181/181	260/269	157/157	302/329
CC	184/188	164/164	097/099	204/213	237/253	297/297	357/357	122/122	177/181	260/260	157/157	308/311
CC	184/190	164/164	085/099	207/210	237/253	297/297	357/357	122/122	179/181	260/272	157/157	302/311
CC	184/186	164/164	085/105	207/210	247/251	297/297	357/357	122/122	175/179	260/272	157/157	308/308
CC	NA/NA	164/164	099/115	NA/NA	NA/NA	NA/NA	NA/NA	119/128	177/179	260/260	157/157	302/308
CC	188/198	164/164	099/107	201/207	245/253	297/297	360/360	125/128	175/175	275/275	157/157	299/302
CC	188/194	164/164	101/121	210/210	247/253	297/297	357/357	122/128	177/183	260/260	157/157	308/308
CC	182/194	164/164	097/117	204/216	237/253	297/297	357/360	128/128	173/177	260/272	157/157	299/311
CC	186/190	164/164	085/117	204/210	239/253	297/297	357/360	122/140	171/173	260/260	157/157	299/308
CC	186/188	164/164	099/107	207/207	247/251	297/297	357/357	122/125	177/179	260/272	157/157	299/329
CC	188/192	164/164	101/107	204/207	253/253	297/297	357/357	122/131	171/175	260/266	157/157	296/308
CC	188/188	164/164	085/085	207/213	247/247	297/297	357/360	122/122	177/179	260/260	157/157	299/308
CC	186/190	164/164	085/085	207/210	241/247	297/297	357/357	125/131	179/185	269/275	157/157	308/308
CC	180/186	164/164	087/111	204/207	236/257	297/297	357/357	122/128	173/175	260/272	157/157	299/308
CC	186/188	164/164	109/119	207/207	245/253	297/297	357/357	122/137	171/179	260/272	157/157	302/308
CC	184/190	164/164	101/113	207/207	243/253	297/297	357/357	125/128	175/175	260/275	157/157	308/314
CC	188/188	164/164	103/109	207/207	237/255	297/297	357/360	122/125	177/179	260/260	157/157	293/302
CC	180/184	164/164	107/107	204/213	237/237	297/297	357/360	128/128	171/173	260/275	157/157	290/290
CC	188/188	164/164	099/103	NA/NA	245/253	297/297	357/357	122/125	177/179	260/272	157/157	302/311
CC	186/186	164/164	085/105	207/207	247/255	297/297	360/360	122/122	175/179	260/272	157/157	308/308
CC	180/184	164/164	103/105	201/213	247/251	297/297	357/357	122/128	177/181	260/260	157/157	308/317
ED	188/192	164/164	097/117	210/210	237/247	297/297	357/357	NA/NA	NA/NA	NA/NA	157/157	NA/NA
ED	188/190	164/164	101/113	210/210	239/253	297/297	357/357	122/125	181/185	260/272	157/157	305/332
ED	182/190	164/164	105/109	207/210	239/245	297/297	357/357	122/122	177/181	260/260	157/157	299/332
ED	188/190	164/164	089/109	207/210	237/245	297/297	357/360	122/122	173/179	260/272	157/157	293/332
ED	184/188	164/164	099/121	207/210	245/255	297/297	357/357	122/122	171/177	260/266	157/157	305/305
ED	190/192	164/164	087/105	210/213	253/253	297/297	357/357	122/125	177/177	260/272	157/157	308/308
ED	184/192	164/164	101/109	207/210	237/237	297/297	357/357	122/122	171/177	260/275	157/157	308/311
ED	182/190	164/164	097/109	204/207	245/251	297/297	357/360	122/122	177/179	260/275	157/157	302/317
ED	182/182	164/164	101/105	210/210	253/255	297/297	357/357	122/122	173/179	260/272	157/157	311/314
ED	182/188	164/164	087/087	204/207	247/249	297/297	357/357	122/128	177/179	260/275	157/157	296/296
ED	186/192	164/164	085/109	204/207	249/249	297/297	357/360	122/131	171/183	260/272	157/157	308/314
ED	186/186	164/164	093/111	204/207	249/255	297/297	357/357	116/125	177/177	269/272	157/157	308/320
ED	176/190	164/164	085/109	207/210	251/255	297/297	357/357	122/122	177/181	260/263	157/157	308/314
ED	184/192	164/164	095/109	207/213	249/249	297/297	357/360	131/131	171/183	260/272	157/157	308/311
ED	184/188	164/164	103/111	207/207	251/255	297/297	357/360	122/125	175/177	260/260	157/157	293/311
ED	186/190	164/164	113/113	210/210	249/255	297/297	357/357	146/146	171/177	260/272	157/157	296/308
ED	188/192	164/164	107/111	207/210	237/245	297/297	357/357	122/122	171/177	260/260	157/157	308/308
ED	182/188	164/164	087/103	210/210	245/245	297/297	357/360	122/122	179/179	260/275	157/157	293/311
ED	186/188	164/164	101/121	207/210	249/253	297/297	357/357	122/128	173/179	260/260	157/157	308/308
ED	186/186	164/164	085/103	210/210	239/253	297/297	357/357	NA/NA	NA/NA	260/275	157/157	308/308
ED	182/194	164/164	087/087	207/210	247/251	297/297	357/357	122/137	171/177	263/272	157/157	308/308
ED	184/188	164/164	095/103	204/207	247/249	297/297	357/360	125/146	175/179	260/260	157/157	308/308
ED	184/202	164/164	089/117	198/207	247/251	297/297	357/360	122/140	175/181	260/260	157/157	308/314
ED	184/186	164/164	085/115	207/210	245/251	297/297	357/357	NA/NA	175/177	260/275	157/157	308/311
ED	186/190	164/164	087/099	207/210	237/253	297/297	357/360	122/137	175/181	NA/NA	157/157	308/308
ED	184/186	164/164	101/109	210/210	247/247	297/297	357/357	122/122	177/179	260/260	157/157	308/308
ED	192/192	164/164	107/111	210/210	237/245	297/297	357/357	122/125	171/177	260/260	157/157	308/308
ED	182/188	164/164	087/087	207/210	247/249	297/297	357/357	122/128	177/179	260/275	157/157	296/296
ED	182/184	164/164	103/107	207/207	253/253	297/297	357/360	128/140	171/179	260/272	157/157	302/308
ED	192/198	164/164	117/117	204/207	247/253	297/297	357/357	122/131	171/177	260/260	157/157	299/305
ED	182/186	164/164	099/121	204/210	243/247	297/297	357/360	116/116	175/177	266/272	157/157	293/296
ED	194/194	164/164	087/105	207/207	253/257	297/297	357/357	NA/NA	NA/NA	260/272	155/155	299/302
ED	186/186	164/164	101/107	207/210	251/253	297/297	357/357	128/128	171/177	260/260	157/157	299/308
ED	182/190	164/164	103/105	207/207	239/253	297/297	357/357	122/128	179/181	260/260	157/157	299/308
ED	182/182	164/164	105/109	207/207	239/253	297/297	357/357	122/128	179/181	260/260	157/157	302/308
ED	182/184	164/164	105/113	207/210	249/249	297/297	357/357	122/122	179/181	266/275	157/157	308/311
ED	182/184	164/164	103/105	207/210	247/247	297/297	357/357	119/122	175/177	272/272	157/157	296/332
ED	190/192	164/164	099/103	207/210	243/243	297/297	357/357	119/128	177/181	260/272	157/157	308/311
SNR	186/192	164/164	105/115	207/210	247/253	297/297	357/357	122/128	179/181	260/260	157/157	308/308
SNR	182/184	164/164	087/103	207/210	237/255	297/297	357/357	NA/NA	NA/NA	NA/NA	NA/NA	NA/NA
SNR	182/184	164/164	097/115	204/207	247/249	297/297	357/357	122/128	171/179	260/266	157/157	308/311
SNR	190/204	164/164	095/119	210/210	251/253	297/297	357/360	122/122	173/175	260/260	157/157	302/302
SNR	188/188	164/164	099/113	204/213	251/251	297/297	357/357	122/128	177/177	275/278	157/157	308/308
SNR	182/188	164/164	099/109	210/210	249/255	297/297	357/357	128/137	175/179	272/275	157/157	308/326
SNR	182/188	164/164	099/119	210/210	255/257	297/297	357/357	128/137	175/179	275/275	157/157	308/326
SNR	186/186	164/164	087/121	201/210	237/253	297/297	357/357	122/125	177/181	260/275	157/157	305/308
SNR	182/188	164/164	101/109	210/210	239/257	297/297	357/357	137/137	177/179	260/272	157/157	305/308
SNR	178/194	164/164	109/119	207/210	249/251	297/297	360/360	128/128	173/177	260/272	157/157	308/311
SNR	186/186	164/164	103/117	207/210	237/239	297/297	357/357	125/128	173/177	260/272	157/157	299/305
SNR	182/184	NA/NA	085/087	207/207	247/247	297/297	357/357	122/122	179/181	260/260	157/157	299/332
SNR	180/194	164/164	111/117	207/210	253/253	297/297	357/360	122/128	177/179	260/260	157/157	302/308
SNR	182/182	164/164	113/117	207/210	255/257	297/297	357/360	128/128	177/179	260/272	157/157	305/308
SNR	182/188	164/164	099/119	207/210	255/257	297/297	357/357	128/137	179/179	272/275	157/157	305/308
SNR	196/196	164/164	099/117	204/210	253/257	297/297	357/360	128/128	173/175	260/272	157/157	302/308
SNR	186/186	164/164	107/113	204/207	247/247	297/297	357/360	122/128	175/177	260/275	157/157	308/332
SNR	188/190	164/164	095/119	213/213	251/253	297/297	357/360	122/128	171/177	260/266	157/157	296/311
SNR	180/182	164/164	111/117	207/210	251/255	297/297	357/357	128/137	177/177	260/260	157/157	308/308
SNR	184/188	164/164	101/115	207/207	237/251	297/297	357/357	122/128	171/177	266/272	157/157	290/302
SNR	186/188	164/164	107/123	207/210	243/253	297/297	357/357	116/128	175/177	272/272	157/157	290/308
SNR	188/188	164/164	085/113	207/207	243/245	297/297	357/360	116/116	175/179	260/272	157/157	308/317
SNR	NA/NA	164/164	NA/NA	NA/NA	NA/NA	297/297	357/357	NA/NA	171/171	272/272	157/157	305/305
SNR	184/188	164/164	085/117	204/210	241/251	297/297	357/357	116/137	171/177	260/260	157/157	302/317
SNR	182/190	164/164	101/107	204/210	247/249	297/297	357/357	122/122	177/177	260/272	157/157	293/293
SNR	186/188	164/164	101/117	204/207	239/257	297/297	357/360	122/131	173/183	260/260	157/157	299/308
SNR	190/196	164/164	113/113	204/207	237/257	297/297	357/357	NA/NA	NA/NA	NA/NA	NA/NA	NA/NA
SNR	182/194	164/164	105/109	207/207	253/253	297/297	357/357	122/122	NA/NA	260/260	157/157	NA/NA
SNR	184/188	164/164	105/119	210/210	237/249	297/297	357/357	122/137	177/179	260/272	157/157	305/305
SNR	NA/NA	NA/NA	NA/NA	NA/NA	NA/NA	NA/NA	NA/NA	NA/NA	NA/NA	NA/NA	NA/NA	NA/NA
SNR	188/192	164/164	113/119	204/210	253/253	297/297	357/357	122/122	177/183	260/275	157/157	293/344
SNR	184/186	164/164	107/115	204/213	247/253	297/297	357/357	116/122	179/179	260/266	157/157	308/311
SNR	184/188	164/164	103/107	204/210	251/253	297/297	357/357	125/128	171/179	260/269	157/157	299/299
SNR	182/190	164/164	085/107	207/213	241/245	297/297	357/357	122/128	171/181	260/260	157/157	299/308
SNR	184/190	164/164	099/117	204/210	253/257	297/297	357/360	137/137	173/177	266/269	157/157	293/308
SNR	188/192	164/164	105/109	210/213	247/253	297/297	357/357	119/119	171/177	263/272	157/157	305/311
SNR	184/186	164/164	105/121	207/213	245/253	297/297	357/357	128/128	181/183	260/260	157/157	302/308
SNR	188/190	164/164	107/117	204/207	239/247	297/297	357/357	122/146	181/181	260/266	157/157	299/302
SNR	184/188	164/164	109/113	207/207	249/253	297/297	357/357	128/137	171/179	260/272	157/157	308/314
SNR	NA/NA	164/164	NA/NA	NA/NA	NA/NA	NA/NA	NA/NA	122/122	177/177	260/260	157/157	299/308
SNR	190/190	164/164	087/107	207/213	237/257	297/297	357/360	111/128	177/183	260/272	157/157	305/344
SNR	182/188	164/164	097/099	207/210	249/249	297/297	357/357	128/128	177/179	260/272	157/157	308/308
SNR	NA/NA	164/164	107/107	NA/NA	239/239	297/297	357/357	125/140	NA/NA	260/260	157/157	293/296

## Sheet: B. bimaculatus
Site	BL15	B124	BTern01	BT28	BT10	BT30	B96	BTMS0081	BTMS0052	BTMS0066	BTMS0083	B126	BTMS0062	BTMS0086	BL13	BTMS0044	BTMS0059
CC	154/164	227/227	113/119	177/177	143/151	186/186	239/241	302/302	358/358	104/125	294/298	165/165	240/244	272/272	157/165	279/279	351/355
CW	146/152	221/227	113/117	177/177	133/145	186/186	241/245	302/302	358/358	119/119	280/290	163/173	242/248	272/272	161/163	276/282	351/355
CW	156/156	221/227	107/107	171/177	139/145	186/189	239/239	302/302	358/358	NA/NA	284/284	NA/NA	240/246	272/272	161/161	285/285	375/375
CW	146/152	221/233	107/115	171/177	133/157	186/186	251/255	302/302	358/358	128/131	272/290	165/165	244/246	272/272	159/161	282/285	351/355
CW	156/156	221/221	107/111	177/177	145/149	186/186	241/247	302/302	358/358	119/128	298/298	169/173	238/248	272/272	153/163	282/285	351/363
CW	152/162	221/231	111/111	177/177	133/139	186/186	239/241	302/302	358/358	125/125	292/296	165/171	254/256	272/272	161/163	282/285	355/355
CW	140/156	229/229	107/113	177/177	143/145	186/186	241/241	302/302	358/358	125/140	294/302	163/175	240/242	272/272	159/171	273/279	355/359
CW	140/164	231/235	109/113	177/177	149/155	186/186	239/253	308/308	358/358	119/128	292/298	165/165	252/264	272/272	159/161	273/285	351/355
CW	148/154	229/229	111/113	177/177	145/147	177/186	237/241	302/302	358/358	131/140	278/290	155/163	246/248	272/272	157/159	282/288	351/355
CW	154/154	227/233	111/115	177/177	145/149	186/186	241/247	302/302	358/358	128/131	292/304	163/163	240/250	272/272	159/159	NA/NA	355/355
CW	148/148	221/227	111/119	177/177	133/143	186/186	241/241	302/302	358/358	119/125	286/304	159/173	228/262	272/272	161/165	282/285	351/355
CW	154/166	227/227	111/117	177/177	149/149	186/186	241/249	302/302	358/358	122/128	292/298	155/167	236/246	272/272	161/161	273/285	355/355
CW	154/156	221/221	113/113	177/177	143/149	186/186	239/253	302/302	358/358	125/140	290/292	169/171	236/242	272/272	159/161	285/285	347/375
CW	154/156	227/227	111/111	177/177	155/165	186/186	239/241	302/302	358/358	125/125	292/292	157/167	240/254	272/272	161/161	282/285	355/363
CW	148/152	229/229	111/115	177/177	147/149	186/186	239/245	302/302	358/358	119/128	288/300	159/169	240/244	272/272	159/159	276/285	351/355
CW	144/152	227/229	107/119	177/177	143/147	186/186	243/249	302/302	358/358	125/128	286/288	161/173	234/246	272/272	159/163	282/285	355/359
CW	146/156	231/231	109/111	177/177	139/143	186/186	239/243	302/302	358/358	119/131	290/292	165/165	226/234	272/272	157/163	264/282	355/359
CW	154/156	221/227	109/117	177/177	139/153	186/186	227/243	302/302	358/358	131/131	278/286	157/163	232/240	272/272	159/161	276/282	355/355
CW	152/154	NA/NA	107/111	177/177	139/169	NA/NA	NA/NA	NA/NA	NA/NA	116/128	NA/NA	173/173	238/238	NA/NA	159/163	279/279	NA/NA
CW	154/154	221/229	107/113	177/177	143/151	186/186	237/241	302/302	358/358	122/125	278/294	157/175	238/240	272/272	159/161	279/282	351/351
CW	152/154	229/233	107/113	171/183	147/187	186/186	241/241	302/302	358/358	128/128	296/298	157/161	242/250	272/272	163/169	273/282	351/351
CW	154/154	221/229	109/109	177/177	139/145	186/186	243/243	302/302	358/358	125/134	288/294	157/167	228/232	272/272	155/161	279/285	347/351
CW	146/156	221/221	111/113	177/177	147/149	186/186	237/243	302/302	358/358	125/128	292/296	165/169	230/240	272/272	159/161	285/285	351/359
CW	148/156	221/227	111/119	177/177	133/143	186/186	241/253	302/302	358/358	125/128	286/304	159/163	228/262	272/272	161/165	282/285	351/351
CW	146/156	229/229	113/115	177/177	137/159	186/186	241/245	302/302	358/358	122/131	288/290	169/169	238/240	272/272	159/161	279/285	351/351
CW	160/166	225/227	109/109	177/177	149/165	186/186	243/247	302/302	358/358	125/128	290/302	165/169	244/254	272/272	159/161	276/282	351/355
CW	142/164	227/231	113/117	177/177	141/141	186/186	237/243	302/302	358/358	128/134	272/296	165/179	234/238	272/272	159/159	279/282	351/351
CW	148/156	221/229	117/117	177/177	141/149	186/186	235/249	302/302	358/358	122/128	288/290	157/165	240/266	272/272	159/171	282/285	347/355
CW	144/154	221/221	109/117	177/177	143/167	186/186	245/247	293/302	358/358	128/131	278/298	165/171	230/252	272/272	157/167	276/285	351/355
CW	154/154	221/221	107/113	177/177	133/149	186/186	239/241	302/302	358/358	128/131	292/292	169/175	240/248	272/272	157/161	279/282	351/351
CW	152/162	231/235	109/109	177/177	145/155	186/186	241/249	302/302	358/358	119/125	290/294	161/165	228/238	272/272	157/163	282/285	355/355
CW	152/156	221/229	109/109	177/177	147/149	186/186	241/247	302/302	358/358	128/131	296/300	157/171	248/262	272/272	159/163	279/282	355/355
CW	162/170	227/229	109/109	177/177	145/153	186/186	241/243	302/302	358/358	119/128	286/288	153/169	234/258	272/272	157/159	276/282	351/355
CW	154/156	221/229	107/115	177/177	139/157	186/186	239/257	302/302	358/358	122/128	286/294	171/173	244/244	272/272	157/159	282/285	351/355
CW	146/154	215/221	111/113	177/177	143/155	186/186	237/243	302/302	358/358	128/131	276/290	165/167	234/238	272/272	155/157	279/282	355/355
CW	154/154	221/227	109/109	177/177	149/149	180/186	239/249	302/302	358/358	104/125	288/290	163/169	236/246	272/272	161/163	282/285	351/355
CW	150/154	229/233	109/117	171/177	145/149	186/186	235/247	302/308	358/358	125/128	286/290	165/167	242/248	272/272	157/157	285/285	375/375
CW	146/152	229/231	107/119	177/177	141/143	186/186	243/243	302/302	358/358	125/128	290/290	165/173	234/246	272/272	159/163	282/285	355/359
CW	156/168	223/231	111/113	177/177	143/147	186/186	233/239	302/302	355/355	125/128	296/296	167/173	244/260	272/272	159/161	282/285	347/351
CW	146/154	221/229	113/115	177/177	149/157	186/186	241/265	302/302	358/358	119/140	286/296	163/169	232/250	272/272	159/165	282/288	351/351
CW	152/154	227/233	107/111	171/177	147/153	186/186	239/241	302/302	358/358	128/131	296/298	161/165	236/250	272/272	161/169	273/282	347/351
CW	144/166	229/229	111/113	177/177	145/145	186/186	239/241	302/302	358/358	119/125	298/298	157/165	236/246	272/272	159/165	279/285	355/359
CW	156/168	221/227	107/111	177/177	139/181	186/186	237/243	302/302	358/358	119/125	294/296	155/167	236/244	272/272	157/161	282/288	355/355
CW	146/146	227/227	115/121	177/177	145/153	186/186	251/251	302/302	358/358	NA/NA	NA/NA	NA/NA	NA/NA	NA/NA	NA/NA	NA/NA	NA/NA
CW	152/156	221/229	107/107	177/177	139/145	186/186	241/247	302/302	358/358	125/128	286/298	157/171	246/250	272/272	159/161	273/291	347/355
CW	156/156	221/227	113/115	177/177	133/143	186/186	245/249	302/302	358/358	125/128	290/294	157/167	236/254	272/272	159/159	288/291	355/355
CW	156/156	227/231	111/113	177/177	139/143	186/186	241/253	293/302	358/358	119/125	274/290	165/167	232/238	272/272	161/165	279/285	355/355
CW	150/154	229/231	109/111	177/177	145/147	177/186	237/241	302/302	358/358	131/131	278/290	155/163	232/246	272/272	157/159	267/288	351/355
CW	150/154	227/231	109/123	177/177	147/155	183/186	245/247	302/302	358/358	128/134	284/300	157/165	222/224	272/272	157/161	285/285	351/375
CW	156/156	221/229	109/115	177/177	147/167	186/189	243/243	302/302	358/358	128/128	286/288	163/165	254/256	272/272	155/163	276/282	351/351
CW	146/152	227/229	107/121	177/177	141/143	186/186	243/249	302/302	358/358	125/128	290/290	165/173	234/246	272/272	159/163	282/285	355/359
CW	148/160	221/221	111/113	177/177	143/153	186/186	241/247	302/302	358/358	116/122	280/292	165/165	246/252	272/272	165/165	285/294	351/355
CW	152/154	221/221	113/113	177/177	147/149	186/186	239/245	302/302	358/358	125/128	278/286	165/165	244/248	272/272	159/165	282/282	355/355
CW	154/158	227/227	107/109	177/177	145/159	186/186	239/243	302/302	358/358	119/125	290/292	167/181	236/242	272/272	163/163	273/291	355/359
CW	154/162	227/227	107/107	171/177	145/155	186/186	233/239	302/302	358/358	128/134	292/292	157/163	238/266	272/272	161/165	282/285	351/359
CW	152/154	229/229	107/107	177/177	147/183	171/186	237/239	302/302	358/358	125/128	280/292	163/163	232/240	272/272	157/171	276/285	355/355
CW	154/156	229/231	109/111	177/177	145/147	186/186	237/249	302/302	358/358	131/131	278/298	163/171	232/246	272/272	159/159	282/288	351/355
CW	154/154	221/229	111/117	177/177	149/171	180/186	239/241	302/302	358/358	119/128	290/292	153/155	234/278	272/272	159/163	285/294	351/355
CW	156/162	227/233	107/117	177/177	141/151	186/186	241/251	302/302	358/358	128/128	284/294	165/165	236/238	272/272	159/165	285/285	351/363
CW	152/154	221/221	113/113	177/177	147/149	186/186	245/245	302/302	358/358	125/128	286/292	165/165	244/248	272/272	159/165	282/285	355/355
CW	138/158	227/233	111/113	177/177	147/149	186/186	239/241	302/302	358/358	125/128	284/292	169/171	260/262	272/272	161/161	282/285	359/363
CW	154/154	221/221	111/115	177/177	141/155	186/186	243/243	302/302	358/358	119/125	286/290	153/167	232/240	272/272	157/169	273/276	355/355
CW	154/156	221/233	107/107	171/177	145/149	177/186	241/247	302/302	358/358	119/128	290/294	163/171	232/240	272/272	157/159	285/288	355/355
CW	154/156	223/229	113/117	177/177	143/149	186/186	239/253	302/302	358/358	128/131	290/294	157/163	234/242	272/272	159/161	276/279	347/359
CW	152/152	221/227	107/121	177/177	133/141	186/186	241/249	302/302	358/358	119/119	278/282	155/171	236/236	272/272	155/167	279/282	351/359
CW	152/152	221/227	121/121	177/177	141/141	186/186	239/241	302/302	358/358	119/128	278/278	155/171	232/236	272/272	161/167	279/282	351/351
CW	146/148	221/229	105/111	177/177	143/151	186/189	241/245	293/302	358/358	125/140	282/292	165/165	242/272	272/272	159/169	285/288	351/355
CW	154/160	221/229	107/107	177/177	143/165	186/186	241/245	302/302	358/358	125/125	288/290	159/177	226/240	272/272	159/163	282/285	359/363
CW	148/162	221/221	111/117	177/177	145/153	186/186	239/247	302/302	358/358	119/122	280/292	165/167	252/266	272/272	159/165	285/294	351/355
CW	150/156	221/221	109/121	177/177	145/149	186/186	241/249	302/302	358/358	104/128	282/282	167/173	236/258	272/272	155/163	285/285	351/355
CW	152/154	233/233	107/107	177/177	149/149	186/186	245/245	302/302	358/358	110/128	282/300	163/169	246/258	272/272	155/165	282/285	339/355
CW	148/154	221/227	113/113	171/177	147/151	186/186	239/243	302/302	358/358	125/125	300/300	157/159	234/258	272/272	163/165	282/282	347/351
CW	148/154	227/231	107/113	177/177	139/141	183/186	239/241	302/302	358/358	128/131	280/292	169/171	246/278	272/272	161/169	267/282	351/355
ED	150/156	229/233	107/111	177/177	155/169	186/186	241/241	302/302	358/358	125/131	298/298	165/173	232/234	272/272	159/159	282/285	355/355
ED	156/162	231/231	107/113	171/177	145/149	186/186	241/243	302/302	358/358	125/128	280/290	165/165	256/260	272/272	159/161	279/285	351/355
ED	154/164	229/229	107/107	177/177	141/145	186/189	247/255	302/302	358/358	110/128	292/298	159/161	234/248	272/272	159/163	282/285	351/355
ED	154/154	221/227	107/113	177/177	133/145	186/189	243/271	302/302	358/358	119/125	286/298	165/179	238/248	272/272	157/163	285/285	351/363
ED	154/156	221/227	107/115	177/183	145/157	186/189	243/245	302/302	358/358	125/128	296/296	165/165	236/254	272/272	157/161	282/285	355/355
ED	156/156	229/229	107/109	177/177	145/163	186/186	241/243	302/302	358/358	125/128	286/290	163/163	236/246	272/272	159/161	276/285	351/351
ED	156/158	227/229	107/111	177/177	145/153	186/186	241/241	302/302	358/358	125/131	284/294	163/167	236/238	272/272	159/161	282/282	355/355
ED	154/154	221/229	109/109	177/177	147/159	186/186	239/243	302/302	358/358	119/128	286/298	163/173	240/270	272/272	159/159	282/285	351/351
ED	136/152	221/227	117/117	177/177	145/149	180/186	NA/NA	308/308	358/358	122/128	278/280	163/163	228/252	272/272	155/159	282/285	351/351
ED	154/154	221/229	109/109	177/177	147/159	186/186	239/243	302/302	358/358	119/128	286/298	163/185	244/270	272/272	159/169	282/285	351/351
ED	148/152	221/229	107/113	177/177	141/143	186/189	245/255	302/302	358/358	119/119	282/292	165/185	242/246	272/272	161/163	282/291	351/355
ED	148/156	221/221	109/111	177/177	147/149	186/186	239/247	302/302	358/358	119/125	278/284	163/165	240/254	272/272	157/163	285/288	351/351
ED	144/146	221/223	109/113	177/177	145/153	186/186	243/243	302/302	358/358	125/125	288/292	153/163	238/254	272/272	157/161	282/282	351/355
ED	156/160	221/227	107/113	177/177	139/149	186/189	241/249	302/302	358/358	110/128	290/290	165/169	238/254	272/272	159/159	276/279	351/355
ED	156/170	229/231	107/109	171/171	139/145	180/186	239/241	302/302	358/358	125/131	284/290	171/175	236/246	272/272	163/163	282/285	367/375
ED	156/164	223/227	113/117	177/177	145/149	186/186	243/253	302/302	358/358	125/131	286/292	165/165	234/238	272/272	157/163	282/285	355/355
ED	144/154	217/233	109/123	177/177	149/161	186/186	241/245	302/302	358/358	119/125	290/298	NA/NA	246/262	272/272	157/161	279/282	351/363
ED	158/162	221/221	107/113	177/177	143/145	186/186	241/243	293/302	358/358	122/128	286/294	153/165	256/258	272/272	159/159	267/282	351/363
ED	146/162	225/229	111/115	177/177	143/149	186/186	243/243	293/302	358/358	128/131	300/300	153/173	230/238	272/272	157/165	291/291	351/355
ED	148/156	227/227	111/111	177/177	133/145	186/186	239/241	302/302	358/358	125/128	278/286	167/175	238/242	272/272	155/163	279/291	355/355
ED	148/154	221/221	109/109	177/177	145/163	186/186	239/243	302/302	358/358	125/128	282/292	153/165	220/244	272/272	159/161	279/279	355/355
ED	154/154	221/229	109/109	177/177	147/153	186/186	239/243	302/302	358/358	119/128	290/298	163/185	240/268	272/272	159/169	282/285	351/351
ED	144/154	221/233	107/111	177/177	149/151	186/186	237/239	302/302	358/358	125/128	290/296	157/157	258/268	272/272	163/169	282/285	355/355
ED	156/164	221/223	109/117	177/177	143/145	186/186	243/271	302/302	358/358	125/131	286/290	165/165	234/238	272/272	157/165	282/294	355/355
ED	142/156	221/229	109/117	177/177	139/151	186/186	237/241	302/302	358/358	119/131	296/300	163/173	228/254	272/272	155/163	267/276	351/355
ED	146/148	229/231	107/117	177/183	133/155	186/186	241/249	302/302	358/358	125/131	294/300	163/169	242/244	272/272	157/157	276/285	347/355
ED	156/166	221/229	107/107	177/177	143/145	186/186	247/273	302/302	358/358	128/128	290/298	157/167	236/250	272/272	159/161	282/285	351/351
ED	148/156	221/227	107/111	177/177	141/153	186/186	239/243	302/302	358/358	128/140	290/294	175/175	240/246	272/272	159/161	279/282	351/355
ED	146/154	221/221	115/117	177/177	139/145	186/189	243/243	302/302	358/358	128/131	292/294	153/163	232/248	272/272	159/165	282/282	351/355
ED	154/154	221/227	111/123	177/177	143/149	186/186	241/245	302/302	358/358	116/125	296/296	165/169	246/270	272/272	159/163	282/288	355/359
ED	152/164	227/229	107/109	177/177	145/149	186/186	241/245	302/308	358/358	125/143	282/286	157/165	252/256	272/272	161/161	282/285	351/359
ED	142/146	229/231	113/113	177/177	147/149	186/186	237/243	302/302	358/358	125/128	286/292	161/171	236/242	272/272	157/161	282/285	347/363
ED	156/164	229/229	107/111	171/177	141/141	186/186	239/241	302/308	358/358	122/128	286/298	163/165	248/252	272/272	155/163	285/285	351/355
ED	154/160	229/231	113/117	171/177	139/145	186/186	249/257	302/302	358/358	125/131	286/288	165/171	232/236	272/272	159/163	282/282	351/363
ED	156/164	221/229	109/117	177/177	149/153	186/186	243/247	302/302	358/358	125/131	286/292	169/183	236/248	272/272	157/159	276/297	351/355
ED	146/156	229/233	109/109	177/177	153/165	186/186	241/241	302/302	358/358	119/128	292/298	153/175	256/256	272/272	155/157	276/285	351/351
ED	146/154	221/229	107/119	177/177	149/161	186/186	245/245	302/302	358/358	128/134	290/294	163/173	234/238	272/272	155/161	279/285	351/375
ED	156/156	223/233	111/117	177/177	149/149	186/189	241/247	302/302	358/358	125/128	278/280	153/175	232/248	272/272	157/159	285/288	347/355
ED	146/156	229/229	107/111	171/177	145/149	186/186	241/245	302/302	358/358	125/131	294/296	165/165	226/244	272/272	159/163	267/282	355/359
ED	150/154	223/231	109/119	177/177	145/161	186/186	239/241	302/302	358/358	125/125	292/298	159/165	240/266	272/272	155/171	282/285	351/351
ED	148/154	227/231	113/117	177/177	139/147	186/186	247/251	302/302	358/358	110/140	286/286	159/165	236/248	272/272	161/171	282/285	355/355
ED	158/162	229/229	107/111	177/177	149/155	186/186	241/241	302/302	358/358	110/137	290/294	165/167	230/248	272/272	157/159	279/285	351/355
ED	148/154	221/227	115/117	177/177	143/149	186/186	237/253	302/302	358/358	125/128	290/290	165/167	238/256	272/272	159/165	285/285	351/355
ED	146/164	221/227	107/113	177/177	145/145	186/186	245/247	302/302	358/358	128/131	286/294	159/159	222/246	272/272	159/161	285/291	347/355
ED	154/156	221/221	107/111	171/177	143/145	186/186	241/241	302/302	358/358	122/128	286/300	163/177	252/258	272/272	155/163	279/279	355/363
ED	140/146	227/231	107/119	177/177	159/161	186/186	239/239	302/302	358/358	119/134	280/286	165/179	250/252	272/272	161/163	279/285	351/355
ED	154/156	225/229	107/113	177/177	147/149	186/186	239/241	302/302	358/358	119/125	280/288	155/163	234/252	272/272	157/157	282/282	355/355
ED	146/152	229/229	113/119	177/177	143/171	186/186	239/239	302/302	358/358	125/128	286/286	165/169	232/244	272/272	155/157	282/285	355/355
SNR	154/154	227/227	115/117	177/177	141/145	186/186	247/249	302/302	358/358	125/128	290/300	157/167	232/240	272/272	159/159	273/276	351/355
SNR	154/164	221/233	109/111	177/177	143/145	186/186	239/251	302/302	358/358	128/128	282/298	165/169	244/252	272/272	157/159	282/282	355/355
SNR	144/154	221/221	109/113	177/177	149/153	186/186	241/247	302/302	358/358	119/125	292/294	171/175	248/248	272/272	155/169	279/288	351/359
SNR	152/154	221/235	107/119	171/177	133/155	186/186	241/243	302/302	358/358	119/125	278/296	167/175	232/234	272/272	163/165	279/285	355/367
SNR	NA/NA	NA/NA	113/121	177/177	143/159	186/186	NA/NA	302/302	NA/NA	125/131	292/292	163/163	252/270	272/272	155/159	279/285	351/359
SNR	162/168	221/229	119/119	177/177	143/149	186/186	241/243	302/302	358/358	128/128	280/286	165/165	242/250	272/272	159/161	276/282	347/359
SNR	146/156	221/227	107/107	177/177	157/163	186/186	249/251	302/302	358/358	119/128	282/290	153/165	222/248	272/272	155/163	279/282	351/351
SNR	146/162	221/231	109/109	177/177	149/149	186/186	239/247	302/302	358/358	113/128	298/298	165/171	230/252	272/272	157/165	285/285	351/355
SNR	150/154	221/221	107/119	177/177	145/145	186/189	241/255	302/302	358/358	125/128	282/296	153/163	238/238	272/272	159/163	279/282	351/355
SNR	146/154	229/237	107/117	177/177	141/149	186/186	243/243	302/308	358/358	125/128	288/294	171/171	232/236	272/272	159/161	279/285	351/355
SNR	148/166	229/233	119/119	177/177	147/151	186/186	239/245	302/302	358/358	119/122	286/290	165/173	238/244	272/272	157/159	273/282	351/355
SNR	150/156	227/227	109/111	177/177	149/165	186/189	241/243	302/302	358/358	119/125	290/292	165/171	244/248	272/272	167/171	282/285	351/355
SNR	154/160	227/229	109/113	177/177	145/155	186/186	241/245	302/302	358/358	125/128	286/292	169/171	238/256	272/272	159/161	273/288	351/359
SNR	154/154	221/233	109/111	177/177	143/143	186/186	239/249	302/302	358/358	125/128	276/286	163/167	240/248	272/272	155/161	282/285	351/355
SNR	146/156	221/227	109/111	177/177	157/163	186/186	239/249	302/302	358/358	119/128	276/282	153/165	222/248	272/272	155/163	279/285	351/351
SNR	146/154	221/221	107/107	177/177	145/149	186/186	239/241	302/302	358/358	NA/NA	NA/NA	NA/NA	NA/NA	NA/NA	NA/NA	NA/NA	NA/NA
SNR	146/154	221/229	109/109	177/177	143/145	186/186	243/253	302/302	358/358	125/131	290/290	157/163	232/234	272/272	159/171	279/282	355/359
SNR	154/154	NA/NA	113/117	NA/NA	NA/NA	186/186	NA/NA	NA/NA	NA/NA	NA/NA	NA/NA	165/165	NA/NA	NA/NA	NA/NA	NA/NA	NA/NA
SNR	154/156	221/227	107/107	177/177	145/151	186/186	243/259	302/302	358/358	125/128	290/294	155/159	230/248	272/272	153/163	276/279	355/355
SNR	158/166	221/227	111/117	177/177	145/145	186/186	243/243	302/302	358/358	125/128	280/296	163/163	238/250	272/272	157/159	267/282	347/351
SNR	148/152	221/229	107/111	177/177	143/155	186/186	241/247	302/308	358/358	128/131	294/294	163/163	228/256	272/272	155/159	270/285	351/359
SNR	150/154	221/227	109/111	177/177	145/147	186/186	247/255	302/302	358/358	119/128	290/296	157/167	232/234	272/272	159/163	279/285	355/355
SNR	154/154	231/231	113/117	177/177	145/155	186/186	241/241	302/302	358/358	128/128	284/290	163/163	242/242	272/272	161/169	279/279	351/355
SNR	146/156	221/221	111/111	177/177	143/151	186/186	243/243	302/302	358/358	125/128	276/294	165/169	238/242	272/272	155/163	285/288	351/355
SNR	154/154	229/231	111/111	177/177	145/157	186/186	235/243	302/308	358/358	128/131	278/290	167/167	234/248	272/272	159/161	282/294	347/359
SNR	154/156	227/233	111/117	177/177	143/149	186/186	243/243	302/302	358/358	128/134	290/298	165/169	242/246	272/272	159/161	285/285	355/355
SNR	148/156	223/223	117/121	177/177	133/169	186/186	239/245	302/302	358/358	119/128	284/292	167/169	248/258	272/272	155/163	279/300	355/355
SNR	144/146	227/227	109/117	177/177	141/141	186/186	241/241	302/308	358/358	128/131	292/298	175/187	268/270	272/272	157/159	282/282	351/351
SNR	146/166	221/227	107/111	171/177	147/149	186/186	241/245	302/302	358/358	119/128	292/294	161/181	224/246	272/272	159/163	282/285	351/355
SNR	148/156	221/231	109/119	177/177	145/157	186/186	237/257	302/302	358/358	119/128	290/294	167/167	224/232	272/272	155/159	276/279	355/359
SNR	152/154	221/231	107/113	171/171	145/153	186/186	237/241	302/302	358/358	119/128	288/294	169/171	226/248	272/272	159/163	279/291	351/351
SNR	NA/NA	NA/NA	107/107	177/177	147/163	NA/NA	NA/NA	296/296	358/358	116/137	NA/NA	159/159	258/266	278/278	151/151	276/282	355/355
SNR	146/160	221/221	111/115	171/177	133/147	186/186	239/239	302/302	358/358	110/128	290/296	163/167	244/252	272/272	159/161	282/282	351/355
SNR	156/156	221/229	107/117	177/177	145/147	186/186	245/249	302/302	358/358	128/128	278/286	163/173	244/252	272/272	159/161	285/288	355/363
SNR	154/156	221/231	115/121	177/177	145/147	186/186	241/243	302/302	358/358	125/128	280/290	163/169	232/248	272/272	159/163	264/285	355/355
SNR	150/152	221/227	113/121	177/177	141/149	186/186	243/247	302/302	358/358	122/131	296/298	165/169	234/238	272/272	155/161	273/294	355/363
SNR	152/154	231/233	107/111	177/177	143/147	186/186	241/247	302/302	358/358	125/131	278/290	165/165	246/250	272/272	161/163	276/285	355/363
SNR	136/148	227/227	111/111	171/177	133/145	186/186	241/245	302/302	358/358	122/131	280/292	159/165	230/234	272/272	159/159	279/285	351/351

## Sheet: B. griseocollis
Site	B124	BTern01	BT28	BT10	BT30	B96	BTMS0081	BTMS0052	BTMS0066	BTMS0083	B126	BTMS0062	BTMS0086	BL13	BTMS0044	BTMS0059
CC	255/261	105/105	179/179	137/145	NA/NA	228/230	295/295	358/358	128/131	482/482	166/168	254/262	278/281	152/152	261/291	355/363
CC	259/259	105/107	179/200	149/151	NA/NA	228/230	295/295	358/358	128/128	NA/NA	172/178	252/274	278/278	152/152	273/282	355/355
CC	253/257	105/105	179/179	135/159	NA/NA	226/234	295/295	358/358	128/128	482/482	160/176	264/284	278/281	152/152	279/285	351/359
CC	255/261	095/099	179/200	137/145	NA/NA	228/230	295/295	358/358	128/128	482/482	172/172	246/258	278/278	152/152	276/279	355/355
CC	257/259	105/109	179/200	147/153	NA/NA	222/226	295/295	358/358	128/134	464/494	172/174	252/276	278/281	152/152	276/285	355/359
CC	255/255	097/099	179/200	143/147	NA/NA	226/228	295/295	358/358	128/137	464/482	156/176	242/292	278/278	152/152	267/273	351/355
CC	255/263	105/107	179/185	151/161	NA/NA	226/226	295/295	358/358	128/131	492/492	156/172	248/258	278/278	152/152	261/282	355/355
CC	255/255	107/107	200/200	151/151	NA/NA	236/236	295/295	358/358	128/128	482/482	162/162	254/254	278/278	152/152	288/288	351/351
CC	257/273	105/107	179/179	145/147	NA/NA	226/226	295/295	358/358	128/131	482/482	150/164	252/272	278/278	152/152	276/285	343/355
CC	257/257	109/109	179/179	149/149	NA/NA	228/230	295/295	358/358	128/128	482/482	164/164	252/260	278/278	152/152	267/276	351/355
CC	257/257	101/105	179/179	143/145	NA/NA	228/232	295/295	358/358	128/134	482/488	178/178	270/270	278/281	152/152	276/282	351/359
CC	257/261	105/107	179/179	137/143	NA/NA	215/228	295/295	358/358	128/128	464/492	156/156	254/310	278/278	152/152	279/282	343/355
CC	257/261	107/111	179/179	135/143	NA/NA	230/232	295/295	358/358	128/128	464/482	156/174	260/260	278/278	152/152	279/285	351/359
CC	257/261	095/105	179/200	139/163	NA/NA	224/226	295/295	358/358	128/128	482/492	168/172	250/280	278/278	152/152	276/279	347/355
CC	257/259	105/111	179/179	143/143	NA/NA	226/232	295/295	358/358	128/128	482/492	143/174	264/324	278/278	152/152	270/279	351/355
CC	257/259	095/105	179/200	137/159	NA/NA	226/228	295/295	358/358	128/137	464/482	166/180	262/278	275/278	152/152	282/282	355/355
CC	255/257	107/113	179/200	141/145	NA/NA	222/226	295/295	358/358	128/134	482/482	162/162	258/258	278/281	152/152	276/285	355/355
CC	253/255	095/103	179/200	137/141	NA/NA	226/228	295/295	358/358	128/128	482/482	162/172	270/274	278/278	152/152	276/282	351/351
CC	255/259	105/105	179/179	135/165	NA/NA	230/232	295/295	358/358	128/134	474/482	166/176	262/292	275/278	152/152	267/279	351/355
CC	255/255	103/119	179/179	137/147	NA/NA	226/228	295/295	358/358	128/128	482/492	170/170	246/246	278/278	152/152	273/279	355/355
CC	257/257	097/103	179/200	145/147	NA/NA	228/228	295/295	358/358	128/134	482/492	168/172	256/256	278/278	152/152	264/288	351/355
CC	253/267	095/097	179/200	147/151	NA/NA	230/232	295/295	358/358	128/128	482/482	156/176	256/270	278/278	152/152	267/276	355/359
CC	257/257	099/099	179/200	147/167	NA/NA	226/228	295/295	358/358	128/128	464/464	158/178	242/242	278/278	152/152	267/273	351/351
CC	253/257	103/105	179/179	145/147	NA/NA	226/230	295/301	358/358	128/128	482/482	162/168	256/256	278/281	152/152	279/288	347/355
CC	257/263	099/105	179/179	145/149	NA/NA	214/228	295/295	358/358	128/131	482/482	166/170	250/254	278/281	152/152	261/279	355/363
CC	255/259	101/103	179/200	147/147	NA/NA	226/228	295/295	358/358	128/128	482/492	170/182	260/268	278/278	152/152	276/282	347/351
CC	257/257	101/103	179/200	137/143	NA/NA	226/228	295/295	358/358	128/134	482/492	178/182	296/312	275/278	152/152	270/282	347/347
CC	257/257	105/107	179/179	145/151	NA/NA	222/228	295/295	358/358	128/128	482/482	156/162	260/276	278/281	152/152	273/276	355/355
CC	255/259	095/103	179/185	137/155	NA/NA	226/228	295/295	358/358	128/128	464/492	158/174	242/262	275/281	152/152	282/285	351/359
CC	257/257	095/111	179/179	135/137	NA/NA	230/230	295/295	358/358	128/131	482/492	164/178	256/270	281/281	152/152	279/279	339/351
CC	257/257	095/101	179/200	143/151	NA/NA	230/232	295/295	358/358	128/137	480/482	158/166	248/268	278/278	152/152	273/276	347/355
CC	257/257	105/109	179/200	137/153	NA/NA	228/228	295/295	358/358	128/128	482/482	168/176	262/268	278/281	152/152	273/279	347/351
CC	257/265	101/109	179/179	145/157	NA/NA	218/228	295/295	358/358	128/128	482/482	170/184	266/274	278/278	152/152	279/285	347/351
CC	255/255	101/111	179/200	145/163	NA/NA	226/230	295/295	358/358	128/128	482/482	166/172	246/274	278/278	152/152	279/282	355/355
CC	257/257	105/109	179/200	141/145	NA/NA	226/228	295/295	358/358	128/134	474/482	166/168	230/248	278/278	152/152	273/276	355/359
CC	257/265	099/099	179/200	143/147	NA/NA	222/228	295/295	358/358	134/137	464/482	158/174	262/292	278/278	152/152	267/273	351/355
CC	255/265	105/105	179/179	137/165	NA/NA	228/228	295/295	358/358	128/137	464/482	172/174	244/252	278/281	152/152	279/285	351/359
CC	255/259	099/109	200/200	147/159	NA/NA	230/232	295/295	358/358	128/128	482/492	166/168	258/262	278/278	152/152	276/285	347/355
CC	257/273	095/111	179/200	137/157	NA/NA	228/236	295/295	358/358	128/128	492/492	168/182	258/278	278/278	152/152	279/279	355/359
CC	257/257	095/117	179/200	139/147	NA/NA	226/228	295/295	358/358	128/128	482/482	170/180	250/254	278/278	152/152	276/285	351/355
CC	255/257	095/095	179/179	130/145	NA/NA	226/226	295/295	358/358	128/128	482/482	172/172	256/306	278/278	152/152	267/279	355/355
CC	259/261	097/113	179/200	159/161	NA/NA	228/230	295/295	358/358	128/128	482/492	156/160	248/288	278/278	152/152	282/282	336/355
CC	257/257	099/105	200/200	139/141	NA/NA	228/228	295/295	358/358	128/128	482/492	156/164	244/258	278/278	152/152	279/279	355/359
CC	257/257	097/099	179/179	147/165	NA/NA	228/234	295/295	358/358	128/128	482/482	162/166	248/272	275/275	152/152	279/285	351/355
CC	255/255	095/095	179/179	143/143	NA/NA	226/226	295/295	358/358	128/128	484/484	166/166	272/272	278/278	152/152	285/285	355/355
CW	255/255	101/107	179/179	137/141	NA/NA	222/224	295/295	358/358	128/128	482/482	156/170	248/268	278/278	152/152	279/285	351/355
CW	257/259	103/107	179/200	151/153	NA/NA	226/226	295/295	358/358	128/128	484/486	174/176	246/250	278/278	152/152	279/282	351/359
CW	255/259	095/099	179/179	135/149	NA/NA	228/230	295/295	358/358	128/128	482/482	164/164	250/258	278/278	152/152	282/291	355/355
CW	255/259	099/103	179/179	135/137	NA/NA	228/232	295/295	358/358	125/131	482/482	160/170	244/266	278/278	152/152	264/270	351/351
CW	251/265	105/105	179/179	137/165	NA/NA	228/228	295/295	358/358	128/137	464/482	166/174	244/252	278/281	152/152	279/285	351/355
CW	255/255	097/109	200/200	145/155	NA/NA	224/226	295/295	358/358	128/128	464/482	156/156	264/278	278/278	152/152	267/279	351/355
CW	257/259	105/107	179/206	137/159	NA/NA	218/234	295/295	358/358	128/128	482/482	162/174	246/270	278/281	152/152	276/285	355/355
CW	257/257	099/109	200/200	141/147	NA/NA	218/228	295/295	358/358	128/128	464/482	162/172	288/304	278/278	152/152	276/285	351/355
CW	257/259	099/109	179/200	137/151	NA/NA	232/234	295/295	358/358	128/128	482/482	158/172	252/274	278/278	152/152	273/279	347/355
CW	257/259	095/109	179/179	141/141	NA/NA	228/228	295/295	358/358	128/128	482/482	156/162	244/300	278/278	152/152	273/276	351/355
CW	257/259	105/111	179/200	139/143	NA/NA	226/228	295/295	358/358	128/128	464/482	168/178	262/262	275/278	152/152	264/291	355/355
CW	257/257	105/105	200/200	149/149	NA/NA	226/226	295/295	358/358	128/128	482/482	158/158	246/246	278/278	152/152	261/261	355/355
ED	261/292	095/109	179/200	149/163	NA/NA	230/234	295/295	358/358	134/137	482/492	158/162	252/282	278/281	152/152	276/282	351/355
ED	257/259	095/107	179/179	139/149	NA/NA	226/232	295/295	358/358	128/128	464/464	166/170	262/270	275/278	152/152	276/279	351/355
ED	273/273	105/105	179/179	141/141	NA/NA	230/230	295/295	358/358	128/128	482/482	170/170	274/274	278/278	152/152	279/279	351/351
ED	255/259	107/107	179/179	139/165	NA/NA	230/232	295/295	358/358	128/134	482/482	168/180	264/284	275/281	152/152	279/288	351/355
ED	255/255	095/099	179/179	141/159	NA/NA	226/228	295/295	358/358	128/128	482/482	168/170	254/254	278/278	152/152	267/279	351/359
ED	257/259	097/105	179/200	141/153	NA/NA	226/230	295/295	358/358	128/128	482/482	154/162	248/254	278/278	152/152	264/279	347/351
ED	257/265	107/107	179/200	135/147	NA/NA	226/226	295/295	358/358	NA/NA	NA/NA	NA/NA	NA/NA	NA/NA	NA/NA	NA/NA	NA/NA
ED	255/255	099/103	179/179	141/143	NA/NA	226/228	295/295	358/358	128/128	482/492	156/172	250/254	278/278	152/152	276/282	351/355
ED	257/267	095/115	179/200	135/165	NA/NA	226/230	295/301	358/358	128/131	482/482	166/170	254/258	278/278	152/152	279/282	355/355
ED	257/259	107/109	179/179	145/161	NA/NA	228/228	295/295	358/358	128/128	482/492	158/170	264/280	278/281	152/152	276/279	355/359
ED	257/257	099/123	179/179	143/147	NA/NA	226/228	295/295	358/358	128/134	486/486	172/178	250/260	278/278	152/152	264/279	355/355
ED	257/269	095/111	179/200	143/155	NA/NA	218/228	295/295	358/358	128/128	464/482	166/172	254/268	278/278	152/152	270/279	351/351
ED	261/261	099/109	179/179	143/147	NA/NA	218/228	295/295	358/358	125/131	480/482	166/172	238/288	278/278	152/152	273/282	351/355
ED	255/259	101/113	179/179	149/155	NA/NA	226/228	295/295	358/358	128/137	482/492	162/162	256/260	278/281	152/152	267/294	351/355
ED	257/257	095/095	179/179	147/147	NA/NA	228/228	295/295	358/358	128/128	482/482	170/170	272/272	278/278	152/152	270/270	359/359
ED	255/255	099/107	179/179	151/153	NA/NA	230/230	295/295	358/358	128/137	482/482	168/172	238/252	278/278	152/152	279/282	351/351
ED	259/263	101/107	200/200	157/161	NA/NA	226/228	295/295	358/358	128/134	482/482	160/172	238/302	278/278	152/152	276/282	351/355
ED	255/255	095/107	200/200	147/151	NA/NA	226/230	295/295	358/358	128/131	464/492	164/168	270/294	275/278	152/152	276/279	355/359
ED	255/255	101/109	179/200	147/155	NA/NA	232/234	295/295	358/358	128/134	482/482	158/170	246/270	278/278	152/152	276/276	359/363
ED	257/261	101/109	179/200	139/141	NA/NA	226/230	295/295	358/358	128/128	482/492	168/172	268/278	278/281	152/152	282/282	355/355
ED	257/257	095/105	179/200	139/141	NA/NA	232/232	295/295	358/358	128/137	480/482	154/172	250/278	278/278	152/152	273/279	351/351
ED	255/257	095/097	179/179	137/163	NA/NA	226/230	295/295	358/358	128/128	482/482	160/170	252/266	278/293	152/152	279/285	347/359
ED	257/259	095/097	179/179	135/137	NA/NA	226/230	295/295	358/358	128/131	474/492	158/162	256/290	269/278	152/152	279/279	351/355
ED	255/257	105/107	179/200	155/157	NA/NA	230/230	295/295	358/358	128/128	464/482	164/166	268/276	278/278	152/152	276/282	347/355
ED	257/257	101/107	179/200	141/143	NA/NA	226/228	295/295	358/358	128/128	464/482	168/174	254/254	278/278	152/152	279/282	359/367
ED	255/257	095/097	179/200	141/147	NA/NA	222/228	295/295	358/358	128/131	482/482	156/172	228/274	278/278	152/152	276/279	351/355
ED	NA/NA	NA/NA	NA/NA	NA/NA	NA/NA	NA/NA	NA/NA	NA/NA	NA/NA	NA/NA	NA/NA	NA/NA	NA/NA	NA/NA	NA/NA	NA/NA
ED	255/255	113/113	179/179	137/137	NA/NA	228/228	295/295	358/358	128/128	464/464	176/176	260/260	281/281	152/152	285/285	355/355
ED	257/257	105/107	179/206	143/149	NA/NA	224/226	295/295	358/358	NA/NA	NA/NA	NA/NA	NA/NA	NA/NA	NA/NA	NA/NA	NA/NA
ED	261/261	103/103	200/200	153/153	NA/NA	228/228	295/295	358/358	128/128	492/492	164/164	262/262	281/281	152/152	279/279	347/347
ED	261/261	099/099	179/179	139/139	NA/NA	226/226	295/295	358/358	131/131	482/482	172/172	258/258	278/278	152/152	279/279	355/355
ED	255/257	105/109	179/179	149/157	NA/NA	228/228	295/295	358/358	128/128	482/482	170/178	244/256	278/278	152/152	276/285	351/355
ED	253/253	105/105	179/179	145/145	NA/NA	228/228	295/295	358/358	128/128	482/482	162/162	266/266	278/278	152/152	279/279	355/355
ED	255/257	095/105	179/200	139/141	NA/NA	232/236	295/295	358/358	134/137	480/482	154/172	250/254	278/281	152/152	276/279	351/351
ED	261/271	105/105	179/200	141/145	NA/NA	226/228	295/295	358/358	128/128	482/482	170/176	252/292	278/278	152/152	276/276	351/355
ED	263/263	113/113	179/179	137/137	NA/NA	228/228	295/295	358/358	131/131	482/482	178/178	260/260	278/278	152/152	276/276	351/351
ED	255/255	103/103	179/179	137/143	NA/NA	218/228	295/295	358/358	128/131	482/492	162/164	258/272	278/278	152/152	279/285	351/355
ED	253/253	097/097	179/179	145/145	NA/NA	215/215	295/295	358/358	128/128	482/482	160/160	266/266	278/278	152/152	279/279	355/355
ED	257/259	099/107	179/200	141/165	NA/NA	230/230	295/295	358/358	128/128	464/482	174/174	262/262	278/278	152/152	279/285	355/355
ED	257/257	NA/NA	179/200	NA/NA	NA/NA	226/226	295/295	358/358	128/137	482/492	178/182	NA/NA	278/278	152/152	267/276	347/351
ED	255/255	107/107	200/200	143/143	NA/NA	230/230	295/295	358/358	128/128	482/482	166/166	246/246	281/281	152/152	276/276	359/359
ED	NA/NA	NA/NA	NA/NA	157/165	NA/NA	NA/NA	NA/NA	NA/NA	128/134	482/482	NA/NA	NA/NA	NA/NA	152/152	NA/NA	355/355
ED	255/257	095/099	179/200	147/149	NA/NA	222/226	295/295	358/358	128/137	482/482	166/174	248/272	278/281	152/152	273/276	355/359
ED	255/255	105/107	179/179	137/147	NA/NA	226/228	295/295	358/358	131/137	482/492	160/170	256/282	278/281	152/152	264/276	355/355
ED	257/267	107/107	179/179	137/165	NA/NA	215/222	295/295	358/358	128/128	492/492	162/166	258/292	278/281	152/152	282/285	355/359
ED	257/263	099/109	179/200	143/149	NA/NA	232/234	295/295	358/358	128/128	482/497	164/176	272/272	278/278	152/152	285/285	355/355
ED	255/277	105/107	179/200	141/151	NA/NA	232/234	295/295	358/358	128/128	464/494	158/178	262/262	278/278	152/152	279/288	355/359
ED	253/253	101/101	179/179	155/155	NA/NA	232/232	295/295	358/358	128/128	482/482	172/172	274/274	278/278	152/152	282/282	351/351
ED	255/255	095/109	179/200	149/157	NA/NA	228/230	295/295	358/358	128/128	482/482	168/168	244/258	278/281	152/152	276/276	351/355
ED	255/277	119/121	179/200	135/137	NA/NA	226/232	295/295	358/358	128/128	482/482	160/164	250/268	278/278	152/152	276/285	347/359
ED	255/257	109/111	179/179	147/157	NA/NA	224/228	295/295	358/358	134/134	482/482	172/172	250/284	278/278	152/152	276/276	355/359
ED	255/259	099/101	179/179	149/155	NA/NA	226/230	295/295	358/358	128/131	482/486	166/170	252/308	278/278	152/152	267/276	351/351
ED	253/263	099/101	179/200	141/143	NA/NA	228/230	295/295	358/358	134/134	482/482	156/162	244/250	278/278	152/152	267/288	355/359
ED	253/255	103/105	179/200	137/149	NA/NA	228/230	295/295	358/358	128/128	482/482	152/178	278/284	278/278	152/152	279/282	347/359
ED	257/257	115/115	179/179	161/161	NA/NA	228/228	295/295	358/358	128/128	482/482	156/156	246/246	278/278	152/152	285/285	359/359
ED	257/257	105/111	179/179	139/141	NA/NA	222/226	295/295	358/358	128/131	482/482	160/164	262/270	278/278	152/152	279/282	355/355
ED	253/257	099/109	179/179	137/151	NA/NA	228/230	295/295	358/358	128/134	482/482	162/182	268/280	278/278	152/152	267/282	347/355
ED	259/259	099/105	179/200	151/155	NA/NA	228/230	295/295	358/358	128/128	482/482	164/170	250/276	278/278	152/152	270/279	351/355
ED	253/257	095/097	179/179	137/157	NA/NA	230/232	295/295	358/358	128/137	482/482	168/170	232/244	278/278	152/152	279/285	351/351
SNR	257/267	107/107	179/179	137/165	NA/NA	215/222	295/295	358/358	128/128	482/492	162/166	258/264	278/278	152/152	276/285	355/359
SNR	255/255	107/117	179/200	135/155	NA/NA	228/230	295/295	358/358	128/128	482/492	174/178	248/280	278/278	152/152	276/279	355/355
SNR	255/257	111/117	179/179	137/145	NA/NA	222/226	295/295	358/358	125/134	482/482	170/188	266/272	278/278	152/152	276/279	351/351
SNR	NA/NA	103/103	NA/NA	137/137	NA/NA	230/230	295/295	NA/NA	128/128	NA/NA	158/158	268/268	278/278	152/152	288/288	351/351
SNR	255/255	105/109	179/179	143/147	NA/NA	222/234	295/295	358/358	128/128	482/482	160/160	252/270	278/281	152/152	279/288	355/367
SNR	253/255	097/097	179/200	139/151	NA/NA	226/228	295/295	358/358	128/134	482/492	162/166	262/284	278/278	152/152	279/282	351/351
SNR	255/257	099/117	179/200	147/149	NA/NA	226/228	295/295	358/358	128/128	482/482	162/168	266/284	278/281	152/152	264/267	351/351
SNR	257/259	105/105	179/179	155/163	NA/NA	226/236	295/295	358/358	128/128	480/482	162/162	276/276	278/278	152/152	279/282	351/355
SNR	257/257	095/099	179/179	163/171	NA/NA	215/230	295/295	358/358	128/134	482/482	164/168	252/258	281/281	152/152	267/279	351/355
SNR	NA/NA	NA/NA	NA/NA	NA/NA	NA/NA	NA/NA	NA/NA	NA/NA	NA/NA	NA/NA	NA/NA	NA/NA	NA/NA	NA/NA	NA/NA	NA/NA
SNR	255/257	105/113	179/200	147/149	NA/NA	226/228	295/295	358/358	125/131	482/482	152/186	250/284	278/278	152/152	261/285	355/355
SNR	257/257	099/107	179/179	137/139	NA/NA	226/228	295/295	358/358	128/137	464/482	168/172	248/256	278/278	152/152	276/276	351/355
SNR	255/255	095/095	179/179	153/153	NA/NA	226/226	295/295	358/358	128/128	482/482	170/170	288/288	278/278	152/152	285/285	351/351
SNR	257/257	095/103	179/200	149/149	NA/NA	228/230	295/295	358/358	128/134	482/492	162/166	256/280	278/278	152/152	273/276	343/351
SNR	253/255	097/109	179/200	145/155	NA/NA	228/228	295/295	358/358	125/128	464/492	166/174	248/258	278/278	152/152	279/279	351/355
SNR	257/257	111/111	179/179	163/165	NA/NA	228/228	295/295	358/358	128/128	482/482	174/174	250/250	281/281	152/152	273/273	359/359
SNR	255/255	095/127	179/179	145/147	NA/NA	226/228	295/295	358/358	128/128	482/482	160/176	242/260	278/278	152/152	276/282	355/355
SNR	253/291	103/109	179/200	137/163	NA/NA	226/234	295/295	358/358	134/137	482/492	158/162	252/280	278/281	152/152	276/282	351/355
SNR	251/251	107/107	179/179	149/149	NA/NA	226/226	295/295	358/358	134/134	482/482	172/172	268/268	278/278	152/152	282/282	347/347
SNR	255/257	099/105	179/200	137/147	NA/NA	226/226	295/295	358/358	128/134	482/492	170/172	244/262	278/278	152/152	276/282	355/359
SNR	255/255	109/123	179/179	137/153	NA/NA	230/230	295/295	358/358	128/131	482/482	160/176	266/266	275/278	152/152	276/279	351/359
SNR	255/257	099/099	179/200	139/151	NA/NA	226/228	295/295	358/358	128/128	472/482	160/172	252/282	278/278	152/152	273/282	351/359
SNR	257/257	101/101	179/179	145/145	NA/NA	226/226	295/295	358/358	128/128	482/482	160/160	304/304	278/278	152/152	279/279	351/351
SNR	255/255	097/107	179/179	155/163	NA/NA	226/228	295/295	358/358	131/134	464/482	158/170	246/254	278/278	152/152	276/282	355/359
SNR	253/257	095/097	179/179	137/155	NA/NA	230/232	295/295	358/358	128/134	482/482	158/158	252/280	278/281	152/152	282/285	339/359
SNR	257/257	121/121	179/179	141/141	NA/NA	226/226	295/295	358/358	128/128	464/464	176/176	270/270	281/281	152/152	282/282	355/355
SNR	253/255	107/113	179/179	143/163	NA/NA	228/232	295/295	358/358	137/137	482/482	168/170	260/276	278/278	152/152	282/282	355/355
SNR	255/283	095/105	179/179	147/153	NA/NA	226/240	295/295	358/358	131/131	482/482	158/158	264/280	278/281	152/152	279/279	351/351
SNR	253/255	105/105	179/179	143/155	NA/NA	222/230	295/295	358/358	128/128	482/482	158/166	254/270	278/281	152/152	264/276	347/351
SNR	255/255	105/107	179/179	137/139	NA/NA	226/228	295/295	358/358	128/128	482/482	168/170	266/280	278/278	152/152	276/285	347/355
SNR	255/255	097/117	179/179	139/147	NA/NA	228/230	295/295	358/358	128/128	482/492	170/176	256/256	278/278	152/152	276/285	355/355
SNR	255/255	095/099	200/200	139/151	NA/NA	228/230	295/295	358/358	128/137	482/482	156/176	272/272	275/278	152/152	276/285	351/359
SNR	NA/NA	109/109	179/179	153/153	NA/NA	232/232	295/295	358/358	128/128	482/482	164/164	278/278	275/275	152/152	276/276	351/351
SNR	255/257	107/119	179/200	151/157	NA/NA	230/230	295/295	358/358	128/137	474/482	164/168	256/264	278/278	152/152	279/288	351/351
SNR	253/257	105/107	179/179	137/155	NA/NA	226/230	295/295	358/358	128/149	482/492	162/168	276/276	278/278	152/152	282/282	347/355

## Sheet: B. impatiens
Site	B124	BTern01	BT28	BT10	BL11	BT30	B96	BTMS0081	BTMS0052	BTMS0066	BTMS0083	BTern02	BTMS0086	BL13	BTMS0044	BTMS0059
CC	251/263	127/129	177/177	141/151	133/137	186/189	234/240	305/308	355/355	135/150	290/294	NA/NA	278/278	169/181	280/280	347/347
CC	253/255	127/129	177/177	153/157	127/137	186/186	236/238	308/308	355/355	135/135	294/294	NA/NA	278/278	169/169	280/286	347/347
CC	253/253	127/129	177/177	149/149	135/135	189/189	236/248	308/308	355/355	132/135	290/294	NA/NA	278/278	169/171	280/280	NA/NA
CC	255/261	129/131	177/177	147/147	131/133	189/189	236/260	305/308	355/355	144/176	296/304	NA/NA	278/278	169/173	280/280	347/355
CC	249/253	127/151	177/177	151/151	133/135	189/189	238/246	305/308	355/355	132/147	296/300	NA/NA	278/278	169/173	280/289	331/347
CC	253/257	131/141	177/177	141/145	122/135	189/189	236/238	308/308	355/355	135/135	282/298	NA/NA	278/278	169/171	286/286	331/347
CC	249/263	129/131	177/177	137/153	125/129	186/189	229/248	305/305	355/355	132/135	288/288	NA/NA	278/278	169/169	280/280	347/347
CC	259/263	127/129	177/177	149/149	127/129	189/189	244/250	305/308	355/355	132/132	280/292	NA/NA	278/278	167/171	280/289	347/347
CC	249/253	129/133	177/177	145/157	133/141	186/189	238/246	305/305	355/355	126/168	284/298	NA/NA	278/278	169/171	286/292	331/347
CC	251/257	125/129	177/177	157/169	135/135	189/192	242/248	308/308	355/355	126/132	294/294	NA/NA	278/278	169/169	280/280	347/347
CC	257/263	127/129	177/177	155/163	133/141	189/189	236/252	305/308	355/355	135/138	276/280	NA/NA	278/278	169/169	280/280	347/355
CC	257/263	125/127	177/177	151/155	131/133	189/189	238/252	305/308	355/355	132/153	294/296	NA/NA	278/278	169/169	280/286	347/355
CC	247/261	127/131	177/177	147/151	129/135	189/189	236/238	305/308	355/355	135/135	292/302	NA/NA	278/278	169/171	280/283	331/347
CC	255/257	139/139	177/198	145/145	NA/NA	NA/NA	225/229	NA/NA	358/358	129/138	NA/NA	183/183	278/278	151/151	280/280	355/359
CC	259/267	131/131	177/177	159/169	127/141	186/189	236/238	305/305	355/355	132/144	276/276	NA/NA	278/278	169/171	280/280	347/347
CC	NA/NA	NA/NA	NA/NA	NA/NA	NA/NA	NA/NA	NA/NA	NA/NA	NA/NA	132/138	282/288	NA/NA	278/278	169/171	280/280	339/351
CC	255/259	131/133	177/177	139/139	129/137	189/189	236/236	305/305	355/355	135/141	276/294	NA/NA	278/278	171/173	280/286	347/347
CC	263/299	125/151	177/177	151/159	129/133	186/189	238/248	305/308	355/355	135/153	280/284	NA/NA	278/278	169/169	280/280	347/347
CC	261/273	127/129	177/177	149/155	127/135	189/189	250/252	305/308	355/355	135/159	286/292	NA/NA	278/278	169/169	280/280	347/351
CC	259/263	129/141	177/177	157/165	129/131	189/189	238/238	308/308	355/355	132/132	290/300	NA/NA	278/278	171/179	280/280	339/351
CC	261/267	127/129	177/177	163/169	139/141	189/189	236/238	308/308	355/355	135/135	286/296	NA/NA	278/278	171/181	280/280	347/347
CC	257/257	127/133	177/177	147/157	137/151	189/189	236/238	305/308	355/355	135/147	286/292	NA/NA	278/278	169/169	280/280	331/347
CC	257/259	127/131	177/177	161/161	125/133	189/195	238/244	305/308	355/355	132/135	288/290	NA/NA	278/278	171/171	280/283	347/347
CC	273/275	125/129	177/177	145/157	131/133	189/189	236/236	305/308	355/355	132/135	284/292	NA/NA	278/278	169/171	280/280	351/351
CC	251/253	127/137	177/177	141/151	141/149	189/189	238/244	305/308	355/355	132/132	276/294	NA/NA	278/278	169/173	280/289	351/351
CC	255/255	127/129	177/177	151/157	129/131	189/189	236/248	305/308	355/355	132/135	290/306	NA/NA	278/278	153/169	280/292	347/347
CC	255/261	127/129	177/177	145/151	135/137	186/189	236/238	308/308	355/355	135/135	294/304	NA/NA	278/278	169/171	280/286	331/347
CC	257/261	125/127	177/177	141/163	139/143	186/189	236/238	305/308	355/355	135/168	284/288	NA/NA	278/278	173/173	280/280	351/351
CC	255/259	127/131	177/177	143/143	137/137	189/189	238/238	308/308	355/355	135/147	292/294	NA/NA	278/278	169/173	280/286	347/347
CC	249/263	129/131	177/177	153/171	125/129	186/189	229/248	305/305	355/355	132/135	284/284	NA/NA	278/278	169/169	280/280	347/347
CC	249/263	127/127	177/177	153/153	131/131	186/189	238/238	305/305	355/355	132/132	286/298	NA/NA	278/278	169/169	280/280	331/347
CC	249/257	127/127	177/177	153/159	131/139	186/186	236/238	308/308	355/355	132/135	282/288	NA/NA	278/278	169/171	280/292	347/347
CC	253/269	127/131	177/177	147/163	129/137	189/192	238/264	305/305	355/355	132/132	280/308	NA/NA	278/278	169/173	280/280	331/347
CC	263/263	133/141	177/177	139/157	131/133	189/192	238/244	308/308	355/355	132/132	284/286	NA/NA	278/278	169/183	274/280	331/347
CC	251/257	133/133	177/177	141/157	131/137	189/189	236/238	305/308	355/355	132/138	286/298	NA/NA	278/278	167/169	280/289	331/351
CC	247/259	127/133	177/177	153/153	133/145	189/189	238/240	308/308	355/355	135/135	292/294	NA/NA	278/278	169/169	280/286	331/351
CC	249/261	127/133	177/177	151/151	133/141	186/189	238/238	305/305	355/355	132/135	282/292	NA/NA	278/278	169/171	280/286	331/347
CC	255/257	129/131	177/177	149/169	133/141	189/189	238/242	305/305	355/355	135/138	284/294	NA/NA	278/278	169/169	280/280	331/347
CC	249/249	133/137	177/177	145/149	127/133	186/189	236/238	305/308	355/355	135/135	290/300	NA/NA	278/278	171/171	280/286	331/347
CC	NA/NA	129/129	177/177	151/155	129/137	NA/NA	NA/NA	NA/NA	NA/NA	159/159	NA/NA	NA/NA	NA/NA	169/169	NA/NA	NA/NA
CC	261/261	129/133	177/177	151/151	133/137	186/189	238/238	305/305	355/355	132/135	282/292	NA/NA	278/278	169/171	280/286	331/347
CC	265/265	129/145	177/177	145/169	127/141	186/189	242/242	308/308	NA/NA	132/135	NA/NA	NA/NA	278/278	171/175	280/280	NA/NA
CC	245/261	129/129	177/177	147/159	141/145	186/189	236/238	305/305	355/355	132/132	288/302	NA/NA	278/278	171/173	280/280	331/351
CC	251/259	131/141	177/177	137/151	133/141	189/189	236/238	305/308	355/355	135/135	288/288	NA/NA	278/278	173/181	277/280	347/347
CC	249/259	131/135	177/177	151/165	125/133	189/189	236/252	308/308	355/355	132/135	286/288	NA/NA	278/278	169/181	280/280	351/351
CC	257/259	129/141	177/177	137/145	129/135	189/189	236/238	305/308	355/355	126/135	290/296	NA/NA	278/278	169/173	280/289	347/351
CC	249/261	129/133	177/177	151/151	133/137	186/189	238/238	305/308	355/355	132/135	282/292	NA/NA	278/278	169/171	280/286	331/347
CC	259/259	127/131	177/177	139/161	129/137	186/189	236/244	305/305	NA/NA	135/138	NA/NA	NA/NA	278/278	171/173	280/280	NA/NA
CC	253/253	127/131	177/177	149/149	131/139	189/189	236/236	305/305	NA/NA	135/138	NA/NA	NA/NA	278/278	169/173	280/280	NA/NA
CC	249/271	131/131	177/177	149/157	131/137	189/189	238/264	305/305	355/355	132/147	284/290	NA/NA	278/278	167/173	277/280	347/347
CC	NA/NA	NA/NA	NA/NA	NA/NA	NA/NA	NA/NA	NA/NA	NA/NA	NA/NA	NA/NA	NA/NA	NA/NA	NA/NA	NA/NA	NA/NA	NA/NA
CC	NA/NA	NA/NA	NA/NA	137/137	NA/NA	NA/NA	NA/NA	NA/NA	NA/NA	NA/NA	NA/NA	NA/NA	NA/NA	NA/NA	NA/NA	NA/NA
CC	261/265	127/137	177/177	155/155	135/143	189/189	238/240	308/308	355/355	135/141	280/292	NA/NA	278/278	169/171	280/280	347/347
CW	259/269	129/131	177/177	139/151	125/129	189/189	236/236	308/308	355/355	129/135	282/288	NA/NA	278/278	169/171	286/286	347/347
CW	249/251	129/129	177/177	151/151	143/153	189/189	236/240	308/308	355/355	132/135	288/308	NA/NA	278/278	169/169	280/289	339/355
CW	251/277	127/147	177/177	163/163	129/141	189/189	246/248	308/308	355/355	135/135	282/284	NA/NA	278/278	169/169	280/286	347/351
CW	261/263	127/127	177/177	151/169	141/151	186/189	238/238	305/308	355/355	135/135	280/286	NA/NA	278/278	169/169	277/280	347/347
CW	249/273	129/133	177/177	149/149	135/135	186/189	236/238	308/308	355/355	135/135	282/296	NA/NA	278/278	169/169	280/280	351/351
CW	253/263	127/141	177/177	151/167	131/143	186/189	238/242	305/305	355/355	132/135	284/288	NA/NA	278/278	169/169	280/286	331/347
CW	257/259	127/129	177/177	145/153	125/141	189/189	236/238	305/308	355/355	132/147	276/282	NA/NA	278/278	169/181	289/289	347/351
CW	249/259	127/127	177/177	141/151	133/145	189/189	236/238	308/308	355/355	135/144	288/310	NA/NA	278/278	169/173	280/280	347/347
CW	251/257	129/133	177/177	155/161	127/145	189/189	236/244	305/308	355/355	135/135	286/296	NA/NA	278/278	171/173	280/286	347/347
CW	255/255	129/133	177/177	151/165	127/131	189/189	238/246	305/308	355/355	144/171	290/298	NA/NA	278/278	169/173	280/280	347/347
CW	257/267	129/141	177/177	161/173	129/133	189/189	234/246	305/308	355/355	135/135	290/292	NA/NA	278/278	171/171	280/289	331/347
CW	255/255	131/133	177/177	141/167	135/145	186/189	240/242	305/308	355/355	132/135	284/286	NA/NA	278/278	169/173	280/286	347/347
CW	273/291	127/131	177/177	155/161	131/139	186/189	229/244	305/308	355/355	132/135	284/298	NA/NA	278/278	169/169	280/286	347/351
CW	251/263	127/129	177/177	145/163	133/145	186/186	238/238	305/308	355/355	132/168	282/286	NA/NA	278/278	169/171	280/289	347/351
CW	251/261	127/133	177/177	145/175	133/137	189/189	236/238	305/308	355/355	132/135	280/284	NA/NA	278/278	169/169	280/280	331/331
CW	257/271	127/129	177/177	149/173	131/137	186/189	238/250	305/308	355/355	132/144	290/306	NA/NA	278/278	169/171	280/280	351/351
CW	247/257	129/131	177/177	141/171	137/145	189/189	236/250	305/305	355/355	135/144	292/300	NA/NA	278/278	169/173	280/286	347/351
CW	257/279	127/131	177/177	145/157	131/135	189/189	238/250	308/308	355/355	135/171	280/294	NA/NA	278/278	169/171	280/280	347/355
CW	255/257	125/129	177/177	145/151	139/141	189/189	238/256	308/308	355/355	132/135	290/296	NA/NA	278/278	169/169	280/283	331/347
CW	249/261	131/143	177/177	165/169	129/141	183/189	240/242	308/308	355/355	132/135	290/300	NA/NA	278/278	169/173	280/280	331/351
CW	251/273	129/129	177/177	145/149	131/139	189/189	236/238	305/308	355/355	132/135	282/282	NA/NA	278/278	167/169	280/286	347/355
CW	261/265	127/129	177/198	145/151	127/129	189/189	250/262	305/308	355/358	132/135	284/290	NA/NA	278/278	169/171	280/289	331/351
CW	257/265	129/129	177/177	149/155	135/137	186/192	236/236	305/308	355/355	132/135	276/282	NA/NA	278/278	169/169	280/289	347/359
CW	249/253	129/145	177/177	165/165	131/141	183/189	238/250	305/305	355/355	132/135	282/294	NA/NA	278/278	169/173	280/280	347/347
CW	263/263	127/127	177/177	145/151	139/143	189/189	236/238	308/308	355/355	135/153	290/290	NA/NA	278/278	169/171	280/280	347/347
CW	251/259	127/141	177/177	157/173	137/137	189/189	238/240	305/308	355/355	135/135	288/294	NA/NA	278/278	171/171	286/286	347/351
CW	251/265	127/141	177/177	143/163	129/133	189/189	236/246	308/308	355/355	135/135	292/308	NA/NA	278/278	167/169	280/280	347/367
CW	257/259	131/137	177/177	149/167	135/137	186/189	236/250	308/308	355/355	132/135	282/288	NA/NA	278/278	169/171	280/280	339/347
CW	257/259	131/131	177/177	149/155	135/137	186/189	236/250	308/308	352/355	132/135	282/282	NA/NA	278/278	169/171	280/280	339/347
CW	253/255	133/133	177/177	151/169	137/139	189/189	236/238	305/308	355/355	135/135	292/292	NA/NA	278/278	169/181	280/280	347/347
CW	253/259	141/141	177/177	141/165	133/139	186/189	236/236	308/308	355/355	135/168	282/290	NA/NA	278/278	169/169	280/292	347/347
CW	263/267	127/127	177/177	151/159	131/131	183/189	236/244	305/305	355/355	147/159	294/314	NA/NA	278/278	169/173	280/280	331/355
CW	251/263	131/139	177/177	149/149	139/149	189/189	246/254	308/308	355/355	135/141	294/296	NA/NA	278/278	169/169	280/286	347/355
CW	255/261	129/129	177/177	149/149	129/129	186/189	236/238	305/308	355/355	135/135	286/296	NA/NA	278/278	169/171	280/280	347/351
CW	249/265	129/131	177/177	137/153	131/137	189/189	238/264	308/308	355/355	135/135	286/296	NA/NA	278/278	169/171	280/280	331/347
CW	257/261	127/129	177/177	159/163	131/141	183/189	236/242	308/308	355/355	132/135	280/292	NA/NA	278/278	171/181	280/289	347/347
CW	249/257	127/135	177/177	139/151	127/135	186/186	250/256	305/308	355/355	135/135	282/302	NA/NA	278/278	169/169	280/283	347/347
CW	259/261	133/141	177/177	137/151	135/139	189/189	236/238	305/308	355/355	132/144	288/290	NA/NA	278/278	169/171	280/286	347/351
CW	249/261	120/129	177/177	139/155	139/147	189/189	236/244	308/308	355/355	126/147	290/290	NA/NA	278/278	169/169	280/280	347/347
CW	257/257	127/135	177/177	143/165	133/143	189/189	236/240	308/308	355/355	135/135	288/294	NA/NA	278/278	169/173	280/283	331/347
ED	259/263	129/129	177/177	151/177	133/137	189/189	232/234	308/308	355/355	132/135	292/298	NA/NA	278/278	169/169	280/286	331/347
ED	255/261	133/135	177/177	147/171	131/135	189/189	236/244	305/308	355/355	135/135	284/286	NA/NA	278/278	169/171	280/280	347/347
ED	257/267	127/133	177/177	137/155	137/139	189/189	240/242	308/308	355/355	135/135	284/284	NA/NA	278/278	169/171	286/289	347/351
ED	249/257	127/141	177/177	139/167	129/137	186/189	238/238	308/308	355/355	132/135	284/284	NA/NA	278/278	173/173	280/286	347/347
ED	247/261	129/129	177/198	171/175	137/143	189/189	236/244	305/308	355/355	132/135	288/296	NA/NA	278/278	169/171	280/280	331/351
ED	259/263	127/129	177/177	149/153	131/137	186/189	236/238	305/305	355/355	132/135	290/296	NA/NA	278/278	169/171	280/286	347/351
ED	253/257	127/129	177/177	151/151	133/137	189/189	236/238	305/305	355/355	132/135	292/298	NA/NA	278/278	169/173	289/289	347/347
ED	253/259	129/129	177/177	143/151	129/145	189/189	240/248	305/305	355/355	132/135	286/292	NA/NA	278/278	171/171	280/286	347/347
ED	257/265	127/131	177/177	151/157	131/137	186/189	236/242	305/308	355/355	135/141	280/306	NA/NA	278/278	169/171	280/280	339/351
ED	253/253	129/133	177/177	145/151	135/137	189/189	236/238	308/308	355/355	135/135	282/306	NA/NA	278/278	169/173	280/286	339/351
ED	257/257	127/131	177/177	145/153	131/135	189/189	236/238	305/308	355/355	147/168	290/290	NA/NA	278/278	169/173	280/289	347/351
ED	261/273	135/137	177/177	163/163	131/133	186/189	232/248	305/305	355/355	135/138	284/296	NA/NA	278/278	171/171	280/286	347/347
ED	269/275	127/135	177/177	137/153	129/139	189/189	238/250	308/308	355/355	129/138	292/300	NA/NA	278/278	153/169	280/280	347/351
ED	255/259	129/133	177/177	151/167	141/149	189/189	238/246	305/308	355/355	132/153	284/294	NA/NA	278/278	169/173	280/280	343/347
ED	257/259	125/141	177/177	145/155	133/137	189/189	232/250	305/308	355/355	135/144	292/296	NA/NA	278/278	169/171	280/286	347/347
ED	257/259	131/143	177/177	151/151	133/149	189/189	238/248	305/305	355/355	135/135	288/294	NA/NA	278/278	169/171	280/286	347/347
ED	259/269	127/127	177/177	137/159	122/135	186/189	238/238	305/305	355/355	132/147	276/294	NA/NA	278/278	169/173	286/286	351/351
ED	267/267	127/151	177/177	145/153	133/137	186/189	236/236	305/308	355/355	135/135	286/286	NA/NA	278/278	169/169	280/280	331/347
ED	257/257	129/141	177/177	157/167	133/141	189/192	236/236	305/308	355/355	135/135	284/292	NA/NA	278/278	169/171	280/292	347/347
ED	255/257	127/141	177/177	157/167	133/141	189/192	236/236	305/308	355/355	135/135	280/292	NA/NA	278/278	169/171	280/292	347/347
ED	257/265	125/127	177/177	157/157	131/143	189/189	238/256	305/308	355/355	135/174	284/294	NA/NA	278/278	169/169	280/289	331/347
ED	253/265	129/141	177/177	149/165	137/137	189/189	238/242	308/308	355/355	135/138	290/292	NA/NA	278/278	167/167	280/286	331/347
ED	257/269	127/135	177/177	137/153	129/137	189/189	238/250	305/308	355/355	129/138	292/300	NA/NA	278/278	153/169	280/280	347/351
ED	259/265	125/127	177/177	143/143	125/135	189/189	238/242	305/308	355/355	132/135	290/290	NA/NA	278/278	169/171	280/289	347/347
ED	257/265	127/129	177/177	147/147	131/131	189/189	238/242	308/308	355/355	126/147	294/296	NA/NA	278/278	153/169	280/280	347/351
ED	255/265	131/131	177/177	151/169	131/137	189/189	238/238	305/308	355/355	132/144	284/292	NA/NA	272/278	169/169	280/280	347/351
ED	257/265	131/131	177/177	151/155	131/137	189/189	238/238	305/305	355/355	132/135	284/292	NA/NA	272/278	169/169	280/280	351/351
ED	255/261	129/145	177/177	147/147	125/125	189/189	236/236	305/308	355/355	132/141	276/296	NA/NA	278/278	169/169	280/280	347/347
ED	249/261	127/129	177/177	149/153	139/141	186/189	238/250	308/308	355/355	132/138	290/300	NA/NA	278/278	169/173	280/286	331/355
ED	265/279	127/129	177/177	151/155	135/135	186/189	238/244	305/308	355/355	132/135	282/294	NA/NA	278/278	169/171	280/280	347/351
ED	265/265	127/131	177/177	151/151	125/141	189/189	238/256	305/308	355/355	141/144	284/284	NA/NA	278/278	169/173	280/280	351/355
ED	257/273	127/127	177/177	145/157	129/139	189/189	236/252	305/308	355/355	132/135	292/304	NA/NA	278/278	171/171	280/280	347/347
ED	255/263	127/129	177/177	141/141	135/137	189/189	238/238	305/308	355/355	132/132	280/282	NA/NA	278/278	169/171	280/283	347/351
ED	251/261	127/127	177/177	155/163	131/141	189/189	236/238	308/308	355/355	135/135	292/292	NA/NA	278/278	169/171	283/286	331/347
ED	251/269	129/129	177/177	151/151	135/139	189/189	238/250	308/308	355/355	135/141	286/302	NA/NA	278/278	169/169	280/280	347/347
ED	251/291	127/127	177/177	139/151	129/153	189/189	238/250	305/305	355/355	132/138	292/294	NA/NA	278/278	169/173	280/286	347/351
ED	249/259	129/131	177/177	139/145	129/143	186/189	238/244	308/308	355/355	132/132	294/294	NA/NA	278/278	167/169	280/286	347/347
ED	259/263	127/129	177/177	167/167	141/141	189/189	236/238	305/305	355/355	135/135	NA/NA	NA/NA	278/278	NA/NA	280/280	347/347
ED	255/255	127/127	177/177	169/169	131/131	189/189	242/242	308/308	355/355	132/132	290/290	NA/NA	278/278	171/171	286/286	347/347
ED	249/259	125/127	177/177	145/145	133/133	189/189	236/252	305/308	355/355	135/135	298/298	NA/NA	278/278	171/181	280/280	347/347
ED	255/257	127/131	177/177	159/159	129/139	189/189	236/238	305/305	355/355	135/138	282/292	NA/NA	278/278	169/171	280/286	331/339
ED	257/265	129/131	177/177	141/153	135/135	189/189	240/248	305/308	355/355	135/159	284/292	NA/NA	278/278	169/171	280/286	347/351
ED	257/259	129/137	177/177	155/173	125/147	186/195	236/238	305/308	355/355	132/138	286/292	NA/NA	278/278	169/169	280/289	347/351
ED	249/259	131/131	177/177	139/145	129/143	186/189	240/244	305/308	355/355	132/132	294/294	NA/NA	278/278	167/171	280/286	347/347
ED	251/261	127/127	177/177	151/157	137/137	189/189	236/238	305/305	355/355	141/150	288/290	NA/NA	278/278	169/171	280/289	347/347
ED	251/261	127/129	177/177	153/153	129/149	186/186	236/238	305/308	355/355	135/141	288/294	NA/NA	278/278	171/171	280/280	351/355
ED	261/273	129/151	177/177	155/161	133/135	189/189	242/250	305/308	355/355	135/135	284/284	NA/NA	278/278	169/173	280/280	347/347
ED	257/259	131/137	177/177	137/155	131/143	189/189	236/258	305/308	355/358	132/159	292/294	NA/NA	278/278	171/173	280/286	347/347
ED	251/261	127/127	177/177	159/163	131/141	189/189	238/238	308/308	355/355	135/135	284/292	NA/NA	278/278	169/171	280/283	331/347
ED	253/267	131/137	177/177	137/141	135/137	189/189	248/250	305/308	355/355	132/138	284/290	NA/NA	278/278	169/169	286/286	347/347
ED	253/255	127/131	177/177	141/169	133/135	186/189	238/246	308/308	355/355	135/135	282/282	NA/NA	278/278	171/171	286/289	347/351
ED	263/271	129/131	177/177	151/163	131/137	186/189	236/248	305/308	355/355	NA/NA	NA/NA	NA/NA	NA/NA	NA/NA	NA/NA	NA/NA
ED	273/273	127/129	177/177	149/155	133/141	183/186	236/238	308/308	355/355	132/135	286/300	NA/NA	278/278	171/171	280/283	347/347
ED	261/271	127/149	177/177	149/165	135/141	189/189	242/252	308/308	355/355	132/132	282/300	NA/NA	278/278	169/169	280/286	347/347
ED	263/263	131/131	177/177	151/155	131/133	189/192	238/266	305/305	355/355	135/135	290/294	NA/NA	278/278	169/171	280/280	347/351
ED	255/257	127/131	177/177	143/167	122/129	189/189	236/236	308/308	355/355	132/135	288/290	NA/NA	278/278	169/173	286/289	347/347
ED	NA/NA	NA/NA	NA/NA	NA/NA	NA/NA	NA/NA	NA/NA	NA/NA	NA/NA	NA/NA	NA/NA	NA/NA	NA/NA	NA/NA	NA/NA	NA/NA
ED	249/253	129/143	177/177	NA/NA	NA/NA	189/189	238/246	NA/NA	NA/NA	135/135	NA/NA	NA/NA	NA/NA	NA/NA	NA/NA	NA/NA
ED	NA/NA	127/131	177/177	155/167	129/133	189/189	244/250	308/308	NA/NA	132/135	NA/NA	NA/NA	278/278	169/169	271/280	NA/NA
ED	255/259	131/135	177/177	141/167	125/129	189/189	238/244	305/308	355/355	132/135	282/286	NA/NA	278/278	169/169	271/280	347/347
ED	257/265	127/129	177/177	141/141	135/141	189/189	238/238	305/305	355/355	132/132	280/280	NA/NA	278/278	169/169	280/280	351/351
ED	NA/NA	NA/NA	NA/NA	NA/NA	NA/NA	NA/NA	NA/NA	NA/NA	NA/NA	NA/NA	NA/NA	NA/NA	NA/NA	NA/NA	NA/NA	NA/NA
ED	251/261	127/127	177/177	159/163	129/141	189/189	238/238	308/308	355/355	NA/NA	NA/NA	NA/NA	NA/NA	NA/NA	NA/NA	NA/NA
ED	NA/NA	NA/NA	NA/NA	NA/NA	NA/NA	NA/NA	NA/NA	NA/NA	NA/NA	NA/NA	NA/NA	NA/NA	NA/NA	NA/NA	NA/NA	NA/NA
ED	259/291	131/135	177/177	141/167	125/129	189/189	244/250	305/308	355/355	132/135	282/286	NA/NA	278/278	169/169	271/280	347/351
ED	259/291	127/131	177/177	155/167	129/133	189/189	244/250	305/308	355/355	132/132	282/290	NA/NA	278/278	169/171	271/289	347/347
ED	261/261	129/129	177/177	149/163	135/145	186/189	236/246	305/305	355/355	132/153	288/290	NA/NA	278/278	169/171	280/280	347/351
ED	261/263	129/129	177/177	149/163	135/145	189/189	236/236	305/308	355/355	135/153	288/290	NA/NA	278/278	169/169	280/280	347/351
SNR	255/279	127/129	177/177	155/163	129/137	183/186	238/238	305/305	355/355	132/132	296/296	NA/NA	278/278	169/171	280/280	351/351
SNR	257/271	129/129	177/177	151/151	131/139	177/189	238/238	308/308	NA/NA	132/135	288/290	NA/NA	278/278	173/173	280/280	331/347
SNR	247/261	127/129	177/177	147/157	122/135	189/189	236/238	308/308	355/355	132/135	282/296	NA/NA	278/278	169/171	280/280	347/351
SNR	247/255	127/129	177/177	151/157	135/135	189/189	236/236	308/308	355/355	132/135	282/296	NA/NA	278/278	169/171	280/280	347/351
SNR	NA/NA	120/120	177/177	145/145	120/127	186/186	246/250	303/303	358/358	129/129	288/290	163/163	272/272	157/163	286/286	351/355
SNR	NA/NA	NA/NA	177/177	143/155	120/122	186/186	242/248	303/308	358/358	NA/NA	NA/NA	NA/NA	NA/NA	NA/NA	NA/NA	NA/NA
SNR	257/257	NA/NA	177/201	141/159	NA/NA	NA/NA	225/225	NA/NA	358/358	135/138	NA/NA	NA/NA	278/278	151/151	NA/NA	NA/NA
SNR	259/265	133/139	177/177	141/157	135/135	189/189	240/252	305/314	355/355	132/138	280/290	NA/NA	278/278	169/177	280/280	347/355
SNR	255/255	131/137	177/177	151/161	133/143	189/189	238/238	308/308	355/355	132/135	292/298	NA/NA	278/278	169/171	280/286	347/347
SNR	253/263	129/141	177/177	151/157	137/145	189/189	238/238	305/305	355/355	135/138	282/290	NA/NA	278/278	169/171	286/289	347/351
SNR	249/257	129/131	177/177	159/159	135/135	189/189	238/252	308/308	355/355	132/132	280/288	NA/NA	278/278	169/169	280/280	347/347
SNR	257/263	127/151	177/177	157/157	133/135	189/189	236/248	308/308	355/355	NA/NA	286/290	NA/NA	278/278	167/169	280/289	347/347
SNR	259/263	129/131	177/177	151/157	133/135	177/189	236/254	305/308	355/355	135/159	286/290	NA/NA	278/278	171/173	283/286	347/355
SNR	255/259	121/133	177/177	141/167	127/145	189/189	236/246	305/308	355/355	135/135	290/296	NA/NA	278/278	169/173	280/280	331/347
SNR	257/273	129/131	177/177	153/173	133/137	189/189	236/242	308/308	355/355	135/138	290/296	NA/NA	278/278	169/169	280/286	347/351
SNR	255/263	127/129	177/177	151/155	133/135	186/189	236/250	305/308	355/355	132/135	282/290	NA/NA	278/278	169/171	280/280	347/351
SNR	257/259	127/143	177/177	143/161	135/137	189/189	240/240	305/305	355/355	132/135	282/294	NA/NA	278/278	169/171	280/280	347/351
SNR	257/269	131/139	177/177	151/155	129/143	189/189	236/240	305/305	355/355	129/135	288/298	NA/NA	278/278	169/169	280/280	331/343
SNR	247/251	127/127	177/177	157/157	129/149	180/189	236/238	305/308	355/355	132/135	280/296	NA/NA	278/278	169/171	280/280	347/347
SNR	253/269	129/129	177/177	147/147	141/141	189/195	236/236	305/308	355/355	135/147	290/294	NA/NA	278/278	169/177	271/280	347/351
SNR	249/265	125/129	177/177	151/155	133/145	186/189	236/236	308/308	355/355	132/135	294/320	NA/NA	278/278	169/169	280/280	347/347
SNR	257/261	127/127	177/177	151/151	137/145	186/189	238/248	305/308	355/355	150/159	290/292	NA/NA	278/278	169/169	280/286	347/351
SNR	249/265	127/127	177/177	149/153	129/129	189/189	236/238	305/308	355/355	135/135	290/294	NA/NA	278/278	171/173	280/280	347/347
SNR	259/265	125/127	177/177	145/149	129/139	189/192	236/240	305/305	355/355	135/135	282/284	NA/NA	278/278	169/169	280/289	351/351
SNR	255/257	129/141	177/177	149/149	135/143	189/189	236/260	305/308	355/355	135/135	292/300	NA/NA	278/278	169/169	280/289	339/347
SNR	251/257	129/131	177/177	141/151	137/141	189/189	244/248	305/308	355/355	132/135	280/294	NA/NA	278/278	169/171	280/280	347/347
SNR	261/285	133/133	177/177	147/147	129/141	186/189	238/250	308/308	355/355	135/135	282/302	NA/NA	278/278	169/169	280/280	331/347
SNR	259/269	129/129	177/177	147/157	133/137	189/189	236/236	305/308	355/355	132/135	280/292	NA/NA	278/278	169/171	280/280	347/347
SNR	265/281	133/149	177/177	151/151	137/145	189/189	236/238	305/308	355/355	135/156	290/306	NA/NA	278/278	169/169	280/283	347/351
SNR	263/263	127/129	177/177	163/167	137/143	189/189	238/238	308/308	355/355	132/135	288/290	NA/NA	278/278	169/175	280/280	347/355
SNR	247/257	125/131	177/177	153/153	133/141	189/189	236/236	305/308	355/355	132/135	288/290	NA/NA	278/278	169/173	280/286	347/347
SNR	261/261	127/127	177/177	151/151	137/145	186/189	238/248	305/308	355/355	150/159	280/292	NA/NA	278/278	169/169	280/286	347/351
SNR	251/261	129/131	177/177	151/155	131/141	189/189	236/248	308/308	355/355	132/135	282/286	NA/NA	278/278	169/171	280/280	347/347
SNR	257/261	127/139	177/177	151/151	139/145	186/189	238/248	308/308	355/355	159/174	280/292	NA/NA	278/278	169/169	280/286	347/347
SNR	253/259	127/129	177/177	163/171	133/139	189/189	236/238	305/305	355/355	135/153	282/290	NA/NA	278/278	169/169	280/280	347/347
SNR	261/265	141/141	177/177	139/159	137/141	189/189	238/248	308/311	355/355	135/135	282/284	NA/NA	278/278	169/171	280/280	347/351
SNR	249/261	127/131	177/177	151/159	129/135	186/189	242/244	305/308	355/355	135/141	294/300	NA/NA	278/278	167/169	280/280	347/347
SNR	257/261	127/139	177/177	151/151	139/145	186/189	238/238	308/308	355/355	159/174	290/292	NA/NA	278/278	169/169	280/286	347/351
SNR	249/259	121/133	177/177	151/167	127/135	189/189	236/246	305/308	355/355	135/135	280/296	NA/NA	278/278	169/171	280/280	331/351
SNR	257/265	129/131	177/177	151/151	131/135	189/189	234/236	305/305	355/355	132/135	286/304	NA/NA	278/278	169/169	280/286	351/351
SNR	261/263	127/139	177/177	151/151	137/145	186/189	238/238	308/308	355/355	150/159	290/292	NA/NA	278/278	169/169	280/286	347/351

## Sheet: B. pensylvanicus
Site	BL15	B124	BTern01	BT28	BT10	BT30	B96	BTMS0081	BTMS0052	BTMS0066	BTMS0083	B126	BTMS0086	BL13	BTMS0059
CC	163/163	239/247	093/095	185/185	124/140	204/204	238/242	296/299	356/356	147/156	262/264	139/139	280/280	152/152	335/335
CC	155/163	245/247	097/105	185/185	128/134	201/207	242/246	296/296	356/356	147/156	262/262	139/141	280/280	152/152	NA/NA
CC	163/165	241/247	093/093	185/185	140/146	201/204	235/242	296/296	353/356	135/159	262/262	139/139	280/280	152/152	335/335
CC	157/165	237/239	093/095	185/185	130/136	201/201	240/242	296/299	356/356	135/156	264/264	139/139	280/280	152/152	335/335
CC	163/163	239/239	095/105	185/185	136/140	201/204	238/242	296/296	356/356	135/156	262/264	139/139	280/280	152/152	335/335
CC	161/161	253/253	093/093	185/185	138/148	204/204	236/242	296/299	356/356	135/156	262/262	139/141	280/280	152/152	335/335
CC	155/155	239/247	093/097	185/185	128/128	201/204	238/244	296/299	356/356	144/147	262/262	141/141	280/280	152/152	335/335
CC	155/155	239/247	093/093	185/185	128/134	201/204	242/244	296/299	356/356	144/147	262/262	141/141	280/280	152/152	335/335
CC	163/167	247/247	093/093	185/185	126/134	201/204	246/246	299/299	356/356	147/150	262/262	139/141	280/280	152/152	335/335
CC	155/163	245/247	097/105	185/185	128/134	201/207	242/246	296/299	353/356	135/147	262/262	139/141	280/280	152/152	327/335
CC	155/159	239/249	095/097	185/185	130/130	198/201	231/244	299/299	356/356	147/150	264/264	141/141	280/280	152/152	335/335
CC	157/157	239/247	093/105	185/185	130/136	201/201	242/242	296/299	356/356	147/153	262/262	139/139	280/280	152/152	335/335
CC	163/163	247/253	097/105	185/185	130/130	201/207	242/246	296/296	353/356	135/147	262/262	139/141	280/280	152/152	335/335
CC	155/163	247/253	097/105	185/185	128/134	201/207	242/246	296/296	356/356	147/156	262/262	139/141	280/280	152/152	335/335
CC	163/163	239/239	093/093	185/185	NA/NA	NA/NA	236/236	296/296	356/356	144/147	262/266	141/141	280/280	152/152	335/335
CC	155/167	247/247	093/093	185/185	126/146	201/204	246/246	299/299	356/356	147/150	262/262	139/141	280/280	152/152	335/335
CC	153/169	239/239	093/097	185/185	134/136	201/204	242/244	296/296	356/356	150/153	262/264	139/139	280/280	152/152	335/335
CC	161/161	239/253	093/093	185/185	142/148	204/204	242/246	296/299	356/356	135/150	262/262	139/141	280/280	152/152	335/335
CC	169/181	239/247	093/093	185/185	122/144	195/204	242/246	299/299	356/356	147/147	262/264	139/141	280/280	152/152	335/335
CC	NA/NA	NA/NA	NA/NA	185/185	NA/NA	NA/NA	NA/NA	NA/NA	NA/NA	135/147	262/262	139/141	280/280	152/152	335/335
CC	163/167	239/249	093/093	185/185	126/134	201/204	NA/NA	299/299	356/356	147/150	262/264	139/141	280/280	152/152	335/335
CC	155/163	245/247	097/105	185/185	128/134	201/207	242/246	296/296	356/356	135/147	262/262	139/141	280/280	152/152	327/335
CC	159/169	239/239	095/095	185/185	126/138	198/201	235/236	296/296	356/356	153/156	262/262	139/139	280/280	152/152	335/335
CC	157/159	239/249	099/111	185/185	132/132	201/204	244/244	296/299	356/356	153/153	262/262	141/141	280/280	152/152	335/335
CC	155/163	245/247	097/105	185/185	130/130	201/207	242/246	296/299	356/356	135/147	262/262	139/141	280/280	152/152	335/335
CC	167/171	239/239	093/101	185/185	130/136	201/207	242/242	296/299	356/356	147/150	262/262	139/141	280/280	152/152	335/335
CC	157/163	239/239	087/093	185/185	136/146	204/204	242/246	296/299	356/356	135/147	262/262	139/141	280/280	152/152	335/343
CC	165/165	239/239	093/093	185/185	114/140	198/201	235/244	299/299	356/356	147/156	262/264	139/139	280/280	152/152	335/335
CC	165/165	239/239	093/093	185/185	114/140	198/204	236/244	296/299	356/356	147/150	262/264	139/139	280/280	152/152	335/335
CC	163/163	239/239	093/095	185/185	136/140	201/204	242/242	296/299	356/356	135/156	262/264	139/139	280/280	152/152	335/335
CC	155/159	239/247	095/097	185/185	126/138	201/201	235/238	296/296	356/356	147/153	262/262	139/139	280/280	152/152	335/335
CC	159/163	239/239	093/093	185/185	126/132	201/201	233/244	299/299	356/356	147/153	262/266	139/139	280/280	152/152	335/335
CC	155/163	245/247	097/105	185/185	128/134	201/207	242/246	296/296	353/356	147/156	262/262	139/141	280/280	152/152	335/335
CC	155/159	239/249	095/097	185/185	130/130	198/207	231/248	299/299	356/356	150/150	262/264	139/139	280/280	152/152	335/335
CC	163/163	239/247	095/105	185/185	124/140	204/204	242/242	296/299	356/356	135/156	262/264	139/139	280/280	152/152	335/335
CC	167/175	239/245	093/097	185/185	130/138	204/207	240/242	299/299	356/356	135/135	262/264	139/141	280/280	152/152	335/343
CC	165/171	239/239	093/093	185/185	124/130	201/204	235/242	299/299	353/356	147/188	264/264	139/139	280/280	152/152	335/335
CC	155/163	239/247	093/095	185/185	140/146	201/201	242/246	296/299	356/356	147/147	262/262	139/139	280/280	152/152	335/335
CC	155/161	239/247	095/099	185/185	130/130	201/201	244/244	299/299	356/356	135/156	262/264	139/139	280/280	152/152	335/335
CW	167/181	239/239	093/103	185/185	130/136	204/204	242/246	293/299	353/356	153/153	262/262	139/141	280/280	152/152	335/335
CW	157/187	239/239	093/109	185/185	130/142	201/201	242/246	296/299	356/356	144/147	262/262	139/141	280/280	152/152	335/335
CW	159/161	239/239	093/093	185/185	128/134	201/201	244/246	299/299	356/356	159/162	262/262	141/141	280/280	152/152	335/335
CW	163/169	239/247	093/097	185/185	130/130	204/204	240/242	296/299	353/356	150/150	264/264	139/139	280/280	152/152	335/335
CW	159/169	239/245	093/105	185/185	124/134	201/204	244/244	299/299	356/356	150/159	262/262	139/139	280/280	152/152	335/335
ED	159/163	239/241	093/105	185/185	134/144	198/201	242/242	299/299	356/356	147/150	262/262	139/139	280/280	152/152	335/335
ED	157/157	239/247	093/093	185/185	NA/NA	204/204	240/240	296/299	356/356	135/135	262/264	139/141	280/280	152/152	335/335
ED	159/163	239/241	093/105	185/185	134/144	198/201	242/242	299/299	356/356	147/150	262/262	139/139	280/280	152/152	335/335
ED	157/163	239/247	093/093	185/185	128/136	201/204	235/240	296/299	356/356	150/159	264/264	139/141	280/280	152/152	335/335
ED	157/163	239/239	087/093	185/185	128/136	201/204	235/246	296/299	356/356	150/159	264/264	139/139	280/280	152/152	335/335
ED	157/163	239/247	087/093	185/185	128/136	201/204	235/240	296/299	356/356	135/150	264/264	139/141	280/280	152/152	335/335
ED	NA/NA	NA/NA	NA/NA	NA/NA	NA/NA	NA/NA	NA/NA	NA/NA	NA/NA	147/147	262/262	139/139	280/280	152/152	335/335
ED	155/163	247/247	087/095	185/185	118/138	198/204	244/244	296/299	356/356	135/153	262/264	139/141	280/280	152/152	331/335
ED	155/163	239/247	087/095	185/185	118/138	201/204	244/244	296/299	356/356	NA/NA	NA/NA	NA/NA	NA/NA	NA/NA	NA/NA
ED	159/163	237/239	093/093	185/185	138/144	201/204	238/242	296/296	356/356	147/147	262/264	139/139	280/280	152/152	335/335
ED	165/165	239/247	095/099	185/185	136/146	201/204	242/244	296/299	356/356	147/153	264/264	139/141	280/280	152/152	323/335
ED	157/167	239/239	093/099	185/185	132/134	195/204	238/242	299/299	356/356	147/150	262/264	139/139	280/280	152/152	335/335
ED	165/165	NA/NA	093/095	185/185	NA/NA	NA/NA	NA/NA	NA/NA	NA/NA	147/147	262/262	139/141	280/280	152/152	335/335
ED	165/165	239/239	093/099	185/185	124/130	201/204	242/242	299/299	356/356	147/147	264/264	141/141	280/280	152/152	335/335
ED	157/163	239/239	093/093	185/185	128/136	204/204	235/246	296/299	356/356	150/159	264/264	139/139	280/280	152/152	335/335
ED	163/167	239/247	097/101	185/185	130/130	201/204	236/242	296/299	356/359	135/150	264/264	139/141	280/280	152/152	335/335
ED	163/167	239/247	097/101	185/185	130/130	201/201	236/250	299/299	356/359	135/150	262/264	139/141	280/280	152/152	335/335
ED	161/165	239/239	093/093	185/185	128/136	201/204	NA/NA	299/299	356/356	135/159	262/262	139/141	280/280	152/152	335/335
SNR	155/159	239/239	093/097	185/185	128/142	201/201	242/248	299/299	356/356	135/144	262/262	139/141	280/280	152/152	335/335
SNR	157/165	239/239	097/097	185/185	128/136	201/204	244/246	296/296	356/356	147/153	262/264	139/139	280/280	152/152	335/335
SNR	155/163	239/247	093/093	185/185	130/142	201/201	235/242	296/296	356/356	147/165	262/264	139/141	280/280	152/152	335/335
SNR	163/165	239/251	093/093	185/185	128/136	190/201	242/246	296/299	356/356	159/180	262/262	139/141	280/280	152/152	331/331
SNR	NA/NA	239/239	093/093	185/185	NA/NA	201/201	236/236	299/299	356/356	147/147	262/262	139/141	280/280	152/152	335/335
SNR	157/159	239/241	093/097	185/185	132/136	198/207	235/248	296/299	356/356	150/162	262/264	139/141	280/280	152/152	335/335
SNR	159/165	239/239	093/093	185/185	142/154	201/201	238/242	296/299	356/356	147/150	264/264	139/139	280/280	152/152	335/335
SNR	155/169	239/247	093/093	185/185	126/154	201/201	233/242	296/299	356/356	144/147	262/264	139/141	280/280	152/152	335/335
SNR	161/161	239/239	NA/NA	185/185	NA/NA	207/207	242/242	293/299	356/356	147/156	262/262	141/141	280/280	152/152	335/335
SNR	157/159	239/239	093/097	185/185	132/140	204/204	235/242	299/299	356/356	147/147	262/262	141/141	280/280	152/152	335/335
SNR	155/163	239/239	093/097	185/185	124/128	201/201	244/244	299/299	356/356	135/153	262/262	139/139	280/280	152/152	335/335
SNR	155/155	239/247	095/119	185/185	142/142	204/207	238/242	296/296	353/356	135/147	264/264	139/139	280/280	152/152	335/335
SNR	163/169	239/247	093/093	185/185	124/126	204/204	242/244	299/299	356/356	147/162	262/264	139/139	280/280	152/152	335/335
SNR	155/161	239/247	093/093	185/185	130/132	204/204	242/242	299/299	356/356	147/147	262/264	NA/NA	280/280	152/152	335/335
SNR	169/169	239/247	095/097	185/185	136/146	201/201	242/244	296/299	356/356	147/150	262/264	139/141	280/280	152/152	335/335
SNR	157/159	239/247	093/097	185/185	130/146	198/207	236/236	296/299	356/356	147/150	262/262	141/141	280/280	152/152	335/335
SNR	165/167	239/239	093/093	185/185	128/138	201/210	244/246	296/299	356/356	147/159	262/264	139/139	280/280	152/152	335/335
SNR	163/167	239/247	093/093	185/185	NA/NA	201/204	238/242	296/299	356/356	147/153	262/262	139/139	280/280	152/152	335/335
SNR	155/165	239/247	095/119	185/185	128/142	201/204	236/238	296/296	356/356	147/147	264/264	139/139	280/280	152/152	335/335
SNR	155/155	239/247	093/095	185/185	142/142	204/207	236/238	296/296	356/356	147/147	264/264	139/139	280/280	152/152	335/335
SNR	165/169	239/247	093/097	185/185	138/138	201/204	242/244	296/299	356/356	147/150	262/264	139/141	280/280	152/152	335/335
SNR	157/171	239/239	103/115	185/185	126/132	201/204	242/246	299/299	356/356	135/147	262/264	139/139	280/280	152/152	335/335
SNR	157/165	247/247	093/103	185/185	138/138	201/207	236/246	299/299	356/356	150/156	264/264	139/139	280/280	152/152	335/335
SNR	155/163	239/239	093/099	185/185	NA/NA	201/204	236/248	299/299	356/356	156/159	262/262	139/139	280/280	152/152	335/335
SNR	161/183	239/243	093/097	185/185	132/144	204/207	242/246	296/299	356/356	147/150	262/262	139/139	280/280	152/152	335/335
SNR	155/155	239/247	093/095	185/185	142/142	201/204	238/242	296/296	356/356	147/147	264/264	139/139	280/280	152/152	335/335
SNR	155/165	239/239	087/095	185/185	140/144	204/204	242/246	296/299	356/356	147/150	262/262	139/139	280/280	152/152	335/335
SNR	161/183	243/247	093/097	185/185	132/138	204/207	242/246	296/299	356/356	147/150	262/262	139/139	280/280	152/152	335/335
SNR	155/183	243/247	093/097	185/185	132/144	204/207	242/246	296/299	356/356	147/150	262/262	139/139	280/280	152/152	335/335
SNR	155/171	239/247	093/093	185/185	130/144	201/201	236/242	299/299	356/356	153/162	262/266	139/139	280/280	152/152	335/335
SNR	161/183	241/247	093/097	185/185	132/138	204/207	238/242	296/299	356/356	147/150	262/262	139/139	280/280	152/152	335/335
SNR	157/161	239/241	087/097	185/185	132/132	201/201	242/242	296/299	356/356	147/150	262/262	139/139	280/280	152/152	335/335
SNR	155/165	239/243	093/093	185/185	124/132	201/204	233/244	299/299	356/356	144/156	262/262	141/141	280/280	152/152	335/335
SNR	163/167	239/239	093/093	185/185	136/136	198/207	235/244	299/299	356/356	147/156	262/262	139/139	280/280	152/152	335/335
SNR	155/167	247/247	093/095	185/185	130/136	201/204	242/242	296/299	356/356	153/162	262/262	139/141	280/280	152/152	335/335
SNR	155/187	239/239	095/101	185/185	126/136	201/201	240/248	296/299	356/356	144/147	262/262	139/139	280/280	152/152	335/335
SNR	161/165	239/247	095/097	185/185	132/142	201/201	235/242	296/299	356/356	147/159	262/264	139/139	280/280	152/152	335/335
SNR	159/159	243/247	093/099	185/185	130/146	201/201	235/246	299/299	356/356	147/147	262/262	139/141	280/280	152/152	335/335
SNR	159/169	239/239	093/099	185/185	134/144	204/204	242/246	296/296	356/356	144/147	262/264	141/141	280/280	152/152	335/335
SNR	157/165	239/247	093/097	185/185	130/136	201/201	236/242	299/299	356/356	147/150	262/262	139/141	280/280	152/152	335/335
SNR	155/163	239/247	087/099	185/185	126/130	204/207	236/252	299/299	356/356	150/159	262/262	NA/NA	280/280	152/152	335/335
SNR	163/165	239/247	093/099	185/185	130/136	201/201	231/242	299/299	356/356	147/180	262/264	139/139	280/280	152/152	335/335
SNR	159/163	239/247	095/097	185/185	124/134	201/201	242/244	296/299	356/356	147/147	262/262	141/141	280/280	152/152	335/335
SNR	159/165	239/245	093/097	185/185	128/140	201/201	236/244	296/299	356/356	147/162	262/264	139/139	280/280	152/152	335/335
SNR	155/157	237/239	101/115	185/185	124/144	192/198	235/242	299/299	356/356	147/156	262/262	139/141	280/280	152/152	335/335
SNR	165/165	239/247	087/095	185/185	142/142	201/201	235/242	296/299	356/356	147/147	262/264	139/139	280/280	152/152	335/335
SNR	155/159	239/239	093/093	185/185	130/140	201/201	231/235	296/299	356/356	135/147	262/264	139/139	280/280	152/152	335/335
SNR	155/167	247/247	093/095	185/185	130/136	201/204	242/242	296/299	356/356	153/162	262/262	139/141	280/280	152/152	335/335
SNR	153/163	243/247	093/097	185/185	132/138	201/204	233/242	296/299	356/356	147/156	262/262	139/141	280/280	152/152	335/335
SNR	155/163	239/239	093/097	185/185	124/128	201/201	238/244	299/299	356/356	150/153	262/262	139/139	280/280	152/152	335/335
SNR	165/169	239/239	095/097	185/185	138/138	201/204	240/242	296/299	356/356	147/150	262/264	139/141	280/280	152/152	335/335
SNR	163/165	239/239	093/097	185/185	124/146	201/204	242/242	296/299	356/356	135/156	262/262	139/139	280/280	152/152	335/335
SNR	157/165	239/247	093/097	185/185	140/142	195/204	235/236	296/299	356/356	150/162	262/262	139/139	280/280	152/152	335/335
