# Supplementary material for: Bumble bees exhibit body size clines across an urban gradient despite low genetic differentiation
Source: Sci Rep. 2022 Mar 9;12:4166. doi: 10.1038/s41598-022-08093-4 (PMC8907314; doi:10.1038/s41598-022-08093-4)
Supplement: Supplementary file 3 — Supplementary Information 3. 2018 Male Microsatellite Data. [file 41598_2022_8093_MOESM3_ESM.xlsx]

## Sheet: B. bimaculatus
Site	BL15-FAM - 1	BL15-FAM - 2	B124-FAM - 1	B124-FAM - 2	BTern01-VIC - 1	BTern01-VIC - 2	BT28-VIC - 1	BT28-VIC - 2	BT10-NED - 1	BT10-NED - 2	BT30-PET - 1	BT30-PET - 2	B96-PET - 1	B96-PET - 2	BTMS0081-PET - 1	BTMS0081-PET - 2	BTMS0052-PET - 1	BTMS0052-PET - 2	BTMS0066-FAM - 1	BTMS0066-FAM - 2	BTMS0083-FAM - 1	BTMS0083-FAM - 2	B126-VIC - 1	B126-VIC - 2	BTMS0062-VIC - 1	BTMS0062-VIC - 2	BTMS0086-NED - 1	BTMS0086-NED - 2	BL13-PET - 1	BL13-PET - 2	BTMS0044-PET - 1	BTMS0044-PET - 2	BTMS0059-PET - 1	BTMS0059-PET - 2
CW	148	148	221	221	107	107	177	177	167	167	186	186	245	245	302	302	358	358	119	119	286	286	161	161	232	232	272	272	159	159	279	279	359	359
CW	164	164	221	221	109	109	177	177	139	139	186	186	247	247	308	308	358	358	131	131	278	278	167	167	250	250	272	272	155	155	276	276	355	355
CW	154	154	221	221	111	111	177	177	153	153	186	186	237	237	302	302	358	358	125	125	278	278	171	171	238	238	272	272	155	155	285	285	355	355
CW	148	148	221	221	107	107	177	177	139	139	186	186	241	241	302	302	358	358	122	122	290	290	165	165	234	234	272	272	159	159	285	285	355	355
CW	148	148	215	215	113	113	171	171	147	147	186	186	243	243	302	302	358	358	128	128	298	298	161	161	236	236	272	272	161	161	285	285	351	351
CW	148	148	221	221	111	111	177	177	141	141	186	186	237	237	302	302	358	358	128	128	294	294	165	165	262	262	272	272	155	155	285	285	351	351
CW	164	164	221	221	109	109	177	177	133	133	186	186	249	249	302	302	358	358	128	128	294	294	163	163	238	238	272	272	163	163	291	291	355	355
CW	152	152	227	227	107	107	177	177	139	139	186	186	249	249	302	302	358	358	125	125	296	296	185	185	232	232	272	272	159	159	288	288	359	359
CW	144	144	229	229	109	109	177	177	145	145	186	186	241	241	302	302	358	358	125	125	294	294	157	157	238	238	272	272	163	163	282	282	355	355
CW	152	152	229	229	111	111	177	177	145	145	186	186	239	239	302	302	358	358	119	119	296	296	171	171	258	258	272	272	165	165	282	282	355	355
ED	164	164	229	229	111	111	177	177	145	145	186	186	243	243	302	302	358	358	128	128	298	298	157	157	234	234	272	272	157	157	282	282	351	351
ED	150	150	231	231	107	107	177	177	147	147	186	186	251	251	302	302	352	352	128	128	294	294	161	161	240	240	272	272	161	161	282	282	355	355
ED	156	156	215	215	107	107	177	177	151	151	186	186	241	241	302	302	358	358	131	131	298	298	169	173	236	236	272	272	169	169	273	273	351	351
ED	156	156	229	229	107	107	177	177	141	141	186	186	241	241	302	302	358	358	128	128	298	298	165	165	238	238	272	272	163	163	285	285	347	347
ED	160	160	221	221	111	111	177	177	145	145	180	180	243	243	302	302	358	358	128	128	292	292	165	165	244	244	272	272	159	159	285	285	347	347
ED	148	148	229	229	109	109	177	177			186	186	253	253	302	302	358	358	128	128	292	292	169	169	232	232	272	272	159	159	279	279	351	351
ED	154	154	221	221	109	109	177	177	149	149	186	186	243	243	302	302	358	358	116	116	296	296	157	157	242	242	272	272	169	169	285	285	355	355
ED	156	156	221	221	117	117	177	177	145	145	186	186	245	245	302	302	358	358	128	128	288	288	159	159	242	242	272	272	155	155	285	285	351	351
SNR	154	154	227	227	113	113	177	177			186	186	243	243	302	302	358	358	125	125	290	290	169	169	240	240	272	272	163	163	273	273	359	359
SNR	146	146	221	221	117	117	177	177	149	149	186	186	233	233	302	302	358	358	119	119	300	300	169	169	252	252	272	272	163	163	276	276	359	359
SNR	152	152	221	221	107	107	177	177	147	147	186	186	241	241	302	302	358	358	125	125	298	298	167	167	248	248	272	272	161	161	279	279	351	351
SNR	148	148	231	231	111	111	177	177	147	147	186	186	241	241	302	302	358	358	122	122	292	292	165	165	260	260	272	272	173	173	282	282	351	351
SNR	154	154	223	223	107	107	177	177	141	141	186	186	239	239	302	302	358	358	125	125	282	282	169	169	268	268	272	272	165	165	282	282	355	355

## Sheet: B. griseocollis
Site	BL15-FAM - 1	BL15-FAM - 2	B124-FAM - 1	B124-FAM - 2	BTern01-VIC - 1	BTern01-VIC - 2	BT28-VIC - 1	BT28-VIC - 2	BT10-NED - 1	BT10-NED - 2	B96-PET - 1	B96-PET - 2	BTMS0081-PET - 1	BTMS0081-PET - 2	BTMS0052-PET - 1	BTMS0052-PET - 2	BTMS0066-FAM - 1	BTMS0066-FAM - 2	BTMS0083-FAM - 1	BTMS0083-FAM - 2	B126-VIC - 1	B126-VIC - 2	BTMS0062-VIC - 1	BTMS0062-VIC - 2	BTMS0086-NED - 1	BTMS0086-NED - 2	BL13-PET - 1	BL13-PET - 2	BTMS0044-PET - 1	BTMS0044-PET - 2	BTMS0059-PET - 1	BTMS0059-PET - 2
CC	190	194	257	259	95	111	179	179	141	145	226	228	295	295	358	358	128	128	482	492	168	172	262	266	278	281	152	152	270	273	355	355
CW	176	196	257	261	101	105	179	200	145	149	228	228	295	295	358	358	128	128	474	486	170	172	246	284	278	278	152	152	273	279	355	355
CW	176	186	257	261	107	117	179	179	145	161	228	230	295	295	358	358	125	128	474	482	158	168	292	292	278	278	152	152	273	279	347	355
CW	184	188	257	259	99	101	179	179	137	149	226	226	295	295	358	358	128	134	482	482	166	176	258	258	266	278	152	152	270	279	351	355
CW	176	198	253	257	105	107	179	179	139	161	226	228	295	295	358	358	128	131	482	482	172	178	250	270	278	278	152	152	264	276	351	355
CW	194	198	255	255	99	119	179	179	143	145	228	230	295	295	358	358	128	128	482	482	168	176	256	266	278	278	152	152	273	276	355	355
CW	174	184	243	257	97	99	179	200	147	151	228	232	295	295	358	358	128	134	482	482	168	172	256	266	275	278	152	152	279	282	351	355
CW			259	265	99	103	179	200	137	145	230	232	295	295	358	358	128	128	482	486	162	176	252	274	278	278	152	152	276	288	351	355
CW	200	200	255	259	105	107	179	179	139	139	228	228	295	295	358	358	128	128	482	482	162	170	244	260	269	275	152	152	282	285	351	355
CW	186	194	257	257	95	107	200	200	147	151	226	230	295	295	358	358	128	128	464	464	164	168	254	268	275	278	152	152	279	282	355	359
ED	176	194	259	259	103	107	179	206	143	149	224	226	295	295	358	358	128	134	482	482	162	182	246	282	275	275	152	152	276	285	355	355
ED			255	257	101	123	179	200	141	147	226	228	295	295	358	358	128	128	482	482	162	174	272	272	275	275	152	152	276	276	351	355
ED	182	188	255	255	95	105	179	200	137	147	226	230	295	295	358	358	128	134	482	482	166	168	250	294	278	278	152	152	264	270	359	363
ED	176	176	255	255	103	103	179	179	137	137	218	218	295	295	358	358	128	128	482	482	176	176	250	250	278	278	152	152	276	276	351	351
ED	178	178	253	253	97	97			159	159	228	228	295	295	358	358	128	128	482	482	154	154	266	266	278	278	152	152	279	279	355	355
ED	166	170	253	257	105	107	179	179	145	151	228	228	295	295	358	358	128	128	482	492	168	170	276	276	278	281	152	152	276	279	351	355
ED	172	172	253	257	97	97	179	179	147	165	228	228	295	295	358	358	128	128	474	482	156	166	244	248	278	281	152	152	279	291	351	351
ED			257	263	99	121	179	200	149	153	222	224	295	295	358	358	128	134	474	482	162	172	248	254	275	278	152	152	276	279	347	355
ED	194	198	255	255	101	103	179	200	147	165	215	228	295	295	358	358	128	128	482	482	156	176	250	282	278	278	152	152	279	282	355	355
ED	172	176	255	255	103	105	179	200	137	143	228	230	295	295	358	358	128	134	482	482	162	168	252	260	278	278	152	152	276	282	339	355
ED	172	172	259	259	95	95	179	179	159	159	226	226	295	295	358	358	131	131	486	486	154	154	240	240	278	278	152	152	276	276	355	355
ED	180	192	257	265	105	105	179	179	147	147	222	232	295	295	358	358	128	128	492	492	158	172	260	266	278	278	152	152	279	285	351	355
ED	188	188	255	257	99	99	179	179	137	147	230	232	295	295	358	358	128	134	482	492	158	162	254	268	278	278	152	152	276	279	351	355
SNR	180	180	255	255	103	103	200	200	141	141	228	228	295	295	358	358	128	128	482	482	162	162	272	272	278	278	152	152	282	282	351	351
SNR	176	188	255	257	99	105	179	179	143	147	228	228	295	295	358	358	128	131	482	482	162	174	250	308	278	281	152	152	276	279	351	359

## Sheet: B. impatiens
Site	B124-FAM - 1	B124-FAM - 2	BTern01-VIC - 1	BTern01-VIC - 2	BT28-VIC - 1	BT28-VIC - 2	BT10-NED - 1	BT10-NED - 2	BL11-PET - 1	BL11-PET - 2	BT30-PET - 1	BT30-PET - 2	B96-PET - 1	B96-PET - 2	BTMS0081-PET - 1	BTMS0081-PET - 2	BTMS0052-PET - 1	BTMS0052-PET - 2	BTMS0066-FAM - 1	BTMS0066-FAM - 2	BTMS0083-FAM - 1	BTMS0083-FAM - 2	B126-VIC - 1	B126-VIC - 2	BTMS0062-VIC - 1	BTMS0062-VIC - 2	BTMS0086-NED - 1	BTMS0086-NED - 2	BL13-PET - 1	BL13-PET - 2	BTMS0044-PET - 1	BTMS0044-PET - 2	BTMS0059-PET - 1	BTMS0059-PET - 2
CW	249	249	129	129	177	177	149	149	133	133	186	186	246	246	305	305	355	355	135	135	282	282	161	165	259	259	278	278	169	169	280	280	331	331
CW	263	263	129	129	177	177	157	157	137	137	189	189	236	236	308	308	355	355	135	135	296	296	159	159	273	273	278	278	171	171	286	286	347	347
CW	271	271	125	125	177	177	155	155	139	139	189	189	238	238	308	308	355	355	135	135	302	302	163	163	279	279	278	278	169	169	286	286	347	347
CW	249	249	129	129	177	177	163	163	147	147	186	186	236	236	305	305	355	355	147	147	288	288	159	159	291	291	278	278	169	169	280	280	347	347
CW	257	257	133	133	177	177	147	147	135	135	189	189	236	236	308	308	355	355	135	135	300	300	155	155	283	283	278	278	169	169	280	280	351	351
CW	255	255	129	129	177	177	151	151	137	137	189	189	236	236	305	305	355	355	132	132	288	288	157	157	285	285	278	278	169	169	280	280	347	347
CW	263	263	141	141	177	177	153	153	135	135	189	189	238	238	308	308	355	355	135	135	280	280	159	159	273	273	278	278	171	171	280	280	347	347
CW	249	249	137	137	177	177	145	145	129	129	189	189	250	250	305	305	355	355	132	132	280	280	171	171	289	289	278	278	169	169	289	289	351	351
ED	275	275	141	141	177	177	163	163	149	149	189	189	236	236	308	308	355	355	132	132	282	282	157	157	297	297	278	278	171	171	289	289	347	347
ED	249	249	139	139	177	177	163	163	133	133	189	189	236	236	308	308	355	355	132	132	298	298	153	153	243	243	278	278	173	173	280	280	351	351
ED	279	279	137	137	177	177	149	149	137	137	189	189	238	238	305	305	355	355	132	132	282	282	159	159	301	301	278	278	169	169	280	280	351	351

## Sheet: B. pensylvanicus
Site	BL15 - 1	BL15 - 2	B124-FAM - 1	B124-FAM - 2	BTern01-VIC - 1	BTern01-VIC - 2	BT28-VIC - 1	BT28-VIC - 2	BT10-NED - 1	BT10-NED - 2	BT30-PET - 1	BT30-PET - 2	B96-PET - 1	B96-PET - 2	BTMS0081 - 1	BTMS0081 - 2	BTMS0052-PET - 1	BTMS0052-PET - 2	BTMS0066-FAM - 1	BTMS0066-FAM - 2	BTMS0083-FAM - 1	BTMS0083-FAM - 2	B126-VIC - 1	B126-VIC - 2	BTMS0062-VIC - 1	BTMS0062-VIC - 2	BTern02-NED - 1	BTern02-NED - 2	BTMS0086-NED - 1	BTMS0086-NED - 2	BL13-PET - 1	BL13-PET - 2	BTMS0044-PET - 1	BTMS0044-PET - 2	BTMS0059-PET - 1	BTMS0059-PET - 2
CC	153	153	239	239	93	93	185	185	130	130	201	201	242	242	299	299	356	356	147	147	262	262	139	139	283	283	185	185	280	280	152	152	283	283	335	335
CC	171	171	247	247	93	93	185	185	136	136	201	201	242	242	299	299	356	356	153	153	264	264	139	139	281	281	183	183	280	280	152	152	292	292	335	335
ED	163	163	239	239	93	93	185	185	130	130	198	198	248	248	299	299	356	356	147	147	262	262	139	139	285	285	175	175	280	280	152	152	277	277	335	335
