# Supplementary material for: Bumble bees exhibit body size clines across an urban gradient despite low genetic differentiation
Source: Sci Rep. 2022 Mar 9;12:4166. doi: 10.1038/s41598-022-08093-4 (PMC8907314; doi:10.1038/s41598-022-08093-4)
Supplement: Supplementary file 4 — Supplementary Information 4. Body Size Data. [file 41598_2022_8093_MOESM4_ESM.xlsx]

## Sheet: Body Size Data
Site	Species	Thorax Width (mm)
CC	auricomus	5.09
CC	auricomus	5.52
CC	auricomus	5.53
CC	auricomus	5.74
CC	auricomus	5.75
CC	auricomus	5.9
CC	auricomus	6.01
CC	auricomus	6.05
CC	auricomus	6.08
CC	auricomus	6.08
CC	auricomus	6.1
CC	auricomus	6.1
CC	auricomus	6.11
CC	auricomus	6.11
CC	auricomus	6.11
CC	auricomus	6.13
CC	auricomus	6.2
CC	auricomus	6.24
CC	auricomus	6.26
CC	auricomus	6.28
CC	auricomus	6.31
CC	auricomus	6.37
CC	auricomus	6.41
CC	auricomus	6.42
CC	auricomus	6.43
CC	auricomus	6.5
CC	auricomus	6.51
CC	auricomus	6.55
CC	auricomus	6.59
CC	auricomus	6.6
CC	auricomus	6.63
CC	auricomus	6.67
CC	auricomus	6.68
CC	auricomus	6.7
CC	auricomus	6.74
CC	auricomus	6.77
CC	auricomus	6.83
CC	auricomus	6.88
CC	auricomus	7.05
CC	auricomus	7.2
CC	auricomus	7.25
CC	auricomus	7.37
CC	auricomus	7.44
CC	auricomus	7.48
ED	auricomus	5.79
ED	auricomus	5.86
ED	auricomus	5.86
ED	auricomus	6.07
ED	auricomus	6.07
ED	auricomus	6.08
ED	auricomus	6.18
ED	auricomus	6.24
ED	auricomus	6.24
ED	auricomus	6.25
ED	auricomus	6.25
ED	auricomus	6.27
ED	auricomus	6.3
ED	auricomus	6.32
ED	auricomus	6.32
ED	auricomus	6.33
ED	auricomus	6.4
ED	auricomus	6.41
ED	auricomus	6.41
ED	auricomus	6.5
ED	auricomus	6.59
ED	auricomus	6.59
ED	auricomus	6.6
ED	auricomus	6.65
ED	auricomus	6.66
ED	auricomus	6.67
ED	auricomus	6.71
ED	auricomus	6.71
ED	auricomus	6.74
ED	auricomus	6.83
ED	auricomus	6.93
ED	auricomus	7.11
ED	auricomus	7.2
ED	auricomus	7.35
SNR	auricomus	5.25
SNR	auricomus	5.72
SNR	auricomus	6.23
SNR	auricomus	6.31
SNR	auricomus	6.34
SNR	auricomus	6.37
SNR	auricomus	6.41
SNR	auricomus	6.53
SNR	auricomus	6.53
SNR	auricomus	6.64
SNR	auricomus	6.66
SNR	auricomus	6.69
SNR	auricomus	6.86
SNR	auricomus	7.15
SNR	auricomus	7.15
SNR	auricomus	7.25
SNR	auricomus	7.35
SNR	auricomus	7.38
CW	bimaculatus	4.79
CW	bimaculatus	4.55
CW	bimaculatus	4.35
CW	bimaculatus	4.54
CW	bimaculatus	4.06
CW	bimaculatus	3.98
CW	bimaculatus	3.71
CW	bimaculatus	4.47
CW	bimaculatus	4.52
CW	bimaculatus	4.04
CW	bimaculatus	4.32
CW	bimaculatus	4.33
CW	bimaculatus	4.31
CW	bimaculatus	4.22
CW	bimaculatus	4.5
CW	bimaculatus	3.95
CW	bimaculatus	4.7
CW	bimaculatus	3.81
CW	bimaculatus	4.34
CW	bimaculatus	3.57
CW	bimaculatus	4.04
CW	bimaculatus	3.7
CW	bimaculatus	4.08
CW	bimaculatus	3.63
CW	bimaculatus	3.8
CW	bimaculatus	3.93
CW	bimaculatus	3.26
CW	bimaculatus	4.33
CW	bimaculatus	3.46
CW	bimaculatus	4.01
CW	bimaculatus	4.62
CW	bimaculatus	4.35
CW	bimaculatus	4.45
CW	bimaculatus	3.76
CW	bimaculatus	4.48
CW	bimaculatus	4.84
CW	bimaculatus	4.81
CW	bimaculatus	4.62
CW	bimaculatus	4.34
CW	bimaculatus	3.99
CW	bimaculatus	4
CW	bimaculatus	4.47
CW	bimaculatus	3.75
CW	bimaculatus	4.78
CW	bimaculatus	4.04
CW	bimaculatus	5
CW	bimaculatus	4.82
CW	bimaculatus	5.09
CW	bimaculatus	4.06
CW	bimaculatus	4.77
CW	bimaculatus	4.67
CW	bimaculatus	5
CW	bimaculatus	4.44
CW	bimaculatus	4.9
CW	bimaculatus	5.17
CW	bimaculatus	4.84
CW	bimaculatus	4.83
CW	bimaculatus	4.49
CW	bimaculatus	3.82
CW	bimaculatus	3.8
CW	bimaculatus	3.66
CW	bimaculatus	5
CW	bimaculatus	4.56
CW	bimaculatus	4.11
CW	bimaculatus	5.57
CW	bimaculatus	5.13
ED	bimaculatus	4.75
ED	bimaculatus	4.04
ED	bimaculatus	4.01
ED	bimaculatus	4.69
ED	bimaculatus	4.54
ED	bimaculatus	4.46
ED	bimaculatus	4.62
ED	bimaculatus	4.7
ED	bimaculatus	4.17
ED	bimaculatus	4.45
ED	bimaculatus	4.36
ED	bimaculatus	4.32
ED	bimaculatus	4.51
ED	bimaculatus	4.57
ED	bimaculatus	4.47
ED	bimaculatus	4.28
ED	bimaculatus	4.61
ED	bimaculatus	4.31
ED	bimaculatus	3.96
ED	bimaculatus	4.49
ED	bimaculatus	3.84
ED	bimaculatus	4.04
ED	bimaculatus	4.61
ED	bimaculatus	3.78
ED	bimaculatus	4.02
ED	bimaculatus	3.78
ED	bimaculatus	4.81
ED	bimaculatus	4.58
ED	bimaculatus	4.62
ED	bimaculatus	4.77
ED	bimaculatus	4.58
ED	bimaculatus	4.94
ED	bimaculatus	4.56
ED	bimaculatus	4.5
ED	bimaculatus	4.8
ED	bimaculatus	4.1
ED	bimaculatus	3.88
ED	bimaculatus	3.62
ED	bimaculatus	4.06
ED	bimaculatus	4.5
ED	bimaculatus	4.33
ED	bimaculatus	4.71
ED	bimaculatus	4.57
ED	bimaculatus	4
ED	bimaculatus	4.14
SNR	bimaculatus	4.48
SNR	bimaculatus	4.43
SNR	bimaculatus	4.02
SNR	bimaculatus	4.45
SNR	bimaculatus	4.92
SNR	bimaculatus	4.99
SNR	bimaculatus	4.33
SNR	bimaculatus	4.47
SNR	bimaculatus	4.46
SNR	bimaculatus	4.5
SNR	bimaculatus	4.52
SNR	bimaculatus	4.05
SNR	bimaculatus	4.22
SNR	bimaculatus	4.75
SNR	bimaculatus	4.83
SNR	bimaculatus	4.33
SNR	bimaculatus	4.49
SNR	bimaculatus	4.62
SNR	bimaculatus	5.01
SNR	bimaculatus	4.74
SNR	bimaculatus	4.76
SNR	bimaculatus	5.2
SNR	bimaculatus	4.06
SNR	bimaculatus	5.54
SNR	bimaculatus	4.9
SNR	bimaculatus	4.84
SNR	bimaculatus	4.58
SNR	bimaculatus	4.93
CC	griseocollis	4.12
CC	griseocollis	4.64
CC	griseocollis	4.8
CC	griseocollis	4.81
CC	griseocollis	4.91
CC	griseocollis	4.99
CC	griseocollis	5.05
CC	griseocollis	5.06
CC	griseocollis	5.17
CC	griseocollis	5.19
CC	griseocollis	5.2
CC	griseocollis	5.21
CC	griseocollis	5.22
CC	griseocollis	5.25
CC	griseocollis	5.26
CC	griseocollis	5.26
CC	griseocollis	5.28
CC	griseocollis	5.3
CC	griseocollis	5.33
CC	griseocollis	5.34
CC	griseocollis	5.35
CC	griseocollis	5.35
CC	griseocollis	5.39
CC	griseocollis	5.41
CC	griseocollis	5.45
CC	griseocollis	5.46
CC	griseocollis	5.49
CC	griseocollis	5.49
CC	griseocollis	5.54
CC	griseocollis	5.56
CC	griseocollis	5.59
CC	griseocollis	5.61
CC	griseocollis	5.64
CC	griseocollis	5.64
CC	griseocollis	5.7
CC	griseocollis	5.72
CC	griseocollis	5.72
CC	griseocollis	5.81
CC	griseocollis	5.82
CC	griseocollis	5.94
CC	griseocollis	5.98
ED	griseocollis	4.15
ED	griseocollis	4.48
ED	griseocollis	4.5
ED	griseocollis	4.55
ED	griseocollis	4.71
ED	griseocollis	4.79
ED	griseocollis	4.8
ED	griseocollis	4.87
ED	griseocollis	4.87
ED	griseocollis	4.93
ED	griseocollis	4.94
ED	griseocollis	4.97
ED	griseocollis	4.98
ED	griseocollis	4.99
ED	griseocollis	5
ED	griseocollis	5.11
ED	griseocollis	5.14
ED	griseocollis	5.15
ED	griseocollis	5.15
ED	griseocollis	5.18
ED	griseocollis	5.2
ED	griseocollis	5.22
ED	griseocollis	5.22
ED	griseocollis	5.24
ED	griseocollis	5.26
ED	griseocollis	5.3
ED	griseocollis	5.31
ED	griseocollis	5.32
ED	griseocollis	5.43
ED	griseocollis	5.43
ED	griseocollis	5.45
ED	griseocollis	5.49
ED	griseocollis	5.55
ED	griseocollis	5.55
ED	griseocollis	5.56
ED	griseocollis	5.58
ED	griseocollis	5.6
ED	griseocollis	5.61
ED	griseocollis	5.62
ED	griseocollis	5.63
ED	griseocollis	5.65
ED	griseocollis	5.67
ED	griseocollis	5.68
ED	griseocollis	5.72
ED	griseocollis	5.73
ED	griseocollis	5.8
ED	griseocollis	5.8
ED	griseocollis	5.81
ED	griseocollis	5.92
ED	griseocollis	5.97
ED	griseocollis	5.97
ED	griseocollis	6.09
ED	griseocollis	6.15
ED	griseocollis	6.16
ED	griseocollis	6.17
ED	griseocollis	6.21
SNR	griseocollis	3.39
SNR	griseocollis	4.52
SNR	griseocollis	4.58
SNR	griseocollis	4.67
SNR	griseocollis	4.73
SNR	griseocollis	5.07
SNR	griseocollis	5.1
SNR	griseocollis	5.17
SNR	griseocollis	5.19
SNR	griseocollis	5.19
SNR	griseocollis	5.21
SNR	griseocollis	5.24
SNR	griseocollis	5.26
SNR	griseocollis	5.37
SNR	griseocollis	5.43
SNR	griseocollis	5.54
SNR	griseocollis	5.59
SNR	griseocollis	5.62
SNR	griseocollis	5.68
SNR	griseocollis	5.77
SNR	griseocollis	6.02
SNR	griseocollis	6.17
SNR	griseocollis	6.24
CC	impatiens	4.98
CC	impatiens	5.21
CC	impatiens	3.97
CC	impatiens	4.61
CC	impatiens	4.74
CC	impatiens	4.55
CC	impatiens	4.82
CC	impatiens	4.34
CC	impatiens	4.06
CC	impatiens	4.51
CC	impatiens	5.5
CC	impatiens	4.32
CC	impatiens	4.61
CC	impatiens	5.35
CC	impatiens	4.3
CC	impatiens	5.86
CC	impatiens	4.2
CC	impatiens	5.03
CC	impatiens	4.24
CC	impatiens	4.87
CC	impatiens	4.6
CC	impatiens	5.4
CC	impatiens	4.83
CC	impatiens	5.52
CC	impatiens	5.05
CC	impatiens	5.64
CC	impatiens	4.87
CC	impatiens	5.4
CC	impatiens	5.54
CC	impatiens	4.96
CC	impatiens	4.69
CC	impatiens	4.42
CC	impatiens	4.97
CC	impatiens	5.05
CC	impatiens	4.89
CC	impatiens	4.73
CC	impatiens	5.21
CC	impatiens	4.98
CC	impatiens	4.41
CC	impatiens	5.04
CC	impatiens	4.36
CC	impatiens	3.93
CC	impatiens	4.94
CC	impatiens	5.18
CC	impatiens	4.48
CC	impatiens	5.08
CC	impatiens	4.58
CC	impatiens	5.1
CC	impatiens	4.94
CC	impatiens	4.66
CW	impatiens	4.37
CW	impatiens	3.6
CW	impatiens	4.59
CW	impatiens	4.51
CW	impatiens	4.24
CW	impatiens	4.73
CW	impatiens	4.05
CW	impatiens	3.88
CW	impatiens	4.01
CW	impatiens	3.96
CW	impatiens	3.45
CW	impatiens	4.53
CW	impatiens	4.13
CW	impatiens	3.95
CW	impatiens	5.06
CW	impatiens	4.87
CW	impatiens	3.87
CW	impatiens	4.76
CW	impatiens	5.16
CW	impatiens	4.5
CW	impatiens	4.49
CW	impatiens	4.82
CW	impatiens	4.28
CW	impatiens	3.78
CW	impatiens	4.51
CW	impatiens	4.48
CW	impatiens	3.77
CW	impatiens	4.27
CW	impatiens	4.32
CW	impatiens	5.17
CW	impatiens	4.84
CW	impatiens	4.37
CW	impatiens	4.27
CW	impatiens	4.8
CW	impatiens	4.05
CW	impatiens	4.89
CW	impatiens	3.96
CW	impatiens	4.6
CW	impatiens	4.25
CW	impatiens	4.32
ED	impatiens	4.43
ED	impatiens	4.72
ED	impatiens	4.59
ED	impatiens	4.73
ED	impatiens	4.5
ED	impatiens	4.05
ED	impatiens	4.03
ED	impatiens	4.96
ED	impatiens	4.2
ED	impatiens	5.37
ED	impatiens	4.48
ED	impatiens	4.81
ED	impatiens	4.92
ED	impatiens	3.8
ED	impatiens	4.55
ED	impatiens	4.46
ED	impatiens	4.69
ED	impatiens	4.42
ED	impatiens	4.04
ED	impatiens	4.87
ED	impatiens	5.26
ED	impatiens	3.98
ED	impatiens	5.34
ED	impatiens	4.65
ED	impatiens	4.77
ED	impatiens	4.9
ED	impatiens	4.99
ED	impatiens	4.55
ED	impatiens	4.01
ED	impatiens	4.82
ED	impatiens	4.6
ED	impatiens	4.61
ED	impatiens	4.71
ED	impatiens	5.01
ED	impatiens	4.83
ED	impatiens	3.9
ED	impatiens	4.42
ED	impatiens	5.5
ED	impatiens	5.21
ED	impatiens	5.03
ED	impatiens	5.02
ED	impatiens	4.34
ED	impatiens	5.39
ED	impatiens	5.03
ED	impatiens	4.99
ED	impatiens	4.42
ED	impatiens	3.93
ED	impatiens	5.6
ED	impatiens	4.49
ED	impatiens	4.5
ED	impatiens	5.02
ED	impatiens	5.08
ED	impatiens	4.78
ED	impatiens	4.3
ED	impatiens	3.65
ED	impatiens	4.26
ED	impatiens	3.64
ED	impatiens	4.41
ED	impatiens	4.42
ED	impatiens	4.03
ED	impatiens	4.88
ED	impatiens	3.88
ED	impatiens	3.96
SNR	impatiens	4.56
SNR	impatiens	4.96
SNR	impatiens	5
SNR	impatiens	4.08
SNR	impatiens	4.59
SNR	impatiens	4.95
SNR	impatiens	4.18
SNR	impatiens	4.91
SNR	impatiens	4.6
SNR	impatiens	5.77
SNR	impatiens	5.42
SNR	impatiens	5.03
SNR	impatiens	4.66
SNR	impatiens	4.72
SNR	impatiens	5.09
SNR	impatiens	5.02
SNR	impatiens	5.65
SNR	impatiens	4.69
SNR	impatiens	5.4
SNR	impatiens	4.46
SNR	impatiens	4.27
SNR	impatiens	4.26
SNR	impatiens	5.47
SNR	impatiens	4.35
SNR	impatiens	4.48
SNR	impatiens	3.86
SNR	impatiens	3.92
SNR	impatiens	4.15
SNR	impatiens	4.75
SNR	impatiens	4.69
SNR	impatiens	3.66
SNR	impatiens	4.46
SNR	impatiens	3.5
SNR	impatiens	3.93
SNR	impatiens	3.59
CC	pensylvanicus	4.03
CC	pensylvanicus	4.07
CC	pensylvanicus	4.44
CC	pensylvanicus	4.45
CC	pensylvanicus	4.85
CC	pensylvanicus	4.86
CC	pensylvanicus	4.87
CC	pensylvanicus	4.88
CC	pensylvanicus	4.91
CC	pensylvanicus	5
CC	pensylvanicus	5.02
CC	pensylvanicus	5.19
CC	pensylvanicus	5.2
CC	pensylvanicus	5.25
CC	pensylvanicus	5.26
CC	pensylvanicus	5.27
CC	pensylvanicus	5.3
CC	pensylvanicus	5.42
CC	pensylvanicus	5.51
CC	pensylvanicus	5.52
CC	pensylvanicus	5.53
CC	pensylvanicus	5.53
CC	pensylvanicus	5.55
CC	pensylvanicus	5.73
CC	pensylvanicus	5.78
CC	pensylvanicus	6.01
CC	pensylvanicus	6.03
CC	pensylvanicus	6.12
CC	pensylvanicus	6.12
ED	pensylvanicus	5.26
ED	pensylvanicus	5.2
ED	pensylvanicus	5.14
ED	pensylvanicus	5.58
ED	pensylvanicus	5.35
ED	pensylvanicus	4.89
ED	pensylvanicus	5.55
ED	pensylvanicus	5.12
ED	pensylvanicus	5.47
ED	pensylvanicus	6.01
ED	pensylvanicus	5.23
ED	pensylvanicus	5.81
ED	pensylvanicus	5.94
ED	pensylvanicus	4.95
ED	pensylvanicus	6.28
ED	pensylvanicus	6.12
ED	pensylvanicus	6.14
ED	pensylvanicus	6.53
SNR	pensylvanicus	5.14
SNR	pensylvanicus	5.24
SNR	pensylvanicus	5.57
SNR	pensylvanicus	5.61
SNR	pensylvanicus	5.75
SNR	pensylvanicus	5.79
SNR	pensylvanicus	5.85
SNR	pensylvanicus	5.86
SNR	pensylvanicus	5.94
SNR	pensylvanicus	5.95
SNR	pensylvanicus	5.96
SNR	pensylvanicus	5.99
SNR	pensylvanicus	6
SNR	pensylvanicus	6.06
SNR	pensylvanicus	6.06
SNR	pensylvanicus	6.07
SNR	pensylvanicus	6.13
SNR	pensylvanicus	6.16
SNR	pensylvanicus	6.18
SNR	pensylvanicus	6.21
SNR	pensylvanicus	6.22
SNR	pensylvanicus	6.23
SNR	pensylvanicus	6.26
SNR	pensylvanicus	6.32
SNR	pensylvanicus	6.34
SNR	pensylvanicus	6.34
SNR	pensylvanicus	6.35
SNR	pensylvanicus	6.39
SNR	pensylvanicus	6.4
SNR	pensylvanicus	6.41
SNR	pensylvanicus	6.44
SNR	pensylvanicus	6.52
SNR	pensylvanicus	6.53
SNR	pensylvanicus	6.74
SNR	pensylvanicus	7.04
SNR	pensylvanicus	7.15
