# Supplementary material for: Bumble bees exhibit body size clines across an urban gradient despite low genetic differentiation
Source: Sci Rep. 2022 Mar 9;12:4166. doi: 10.1038/s41598-022-08093-4 (PMC8907314; doi:10.1038/s41598-022-08093-4)
Supplement: Supplementary file 5 — Supplementary Information 5. ReadMe File for Supplementary Data. [file 41598_2022_8093_MOESM5_ESM.xlsx]

## Sheet: ReadMe
Raw data belonging to:
Austin, M.W., Tripodi, A.D., Strange, J.P., & Dunlap, A.S. Bumble bees exhibit body size clines across an urban gradient despite low genetic differentiation.
Metadata for "Body Size Data"
Column	Entry	Value	Unit	Explanatation
A	Site	Categorical		The site of collection. CC = Calvary Cemetery, CW = Castlewood State Park, ED = EarthDance Farms, SNR = Shaw Nature Reserve
B	Species	Categorical		The species; all species are within the genus Bombus.
C	Thorax Width (mm)	Numerical	mm	Thorax width measurements.
Metadata for "2018 Female Microsatellite Data"
Column	Entry	Value	Unit	Explanatation
A	Site	Categorical		The site of collection. CC = Calvary Cemetery, CW = Castlewood State Park, ED = EarthDance Farms, SNR = Shaw Nature Reserve
B, C, …	Microsatellite Loci	Categorical		Alleles scored using Geneious 11.0.4 with the Microsatellite Plugin (Kearse et al. 2012). Each allele per locus is separated by a slash. Missing values are given by NA.
Metadata for "2018 Male Microsatellite Data"
Column	Entry	Value	Unit	Explanatation
A	Site	Categorical		The site of collection. CC = Calvary Cemetery, CW = Castlewood State Park, ED = EarthDance Farms, SNR = Shaw Nature Reserve
B, C, …	Microsatellite Loci	Categorical		Alleles scored using Geneious 11.0.4 with the Microsatellite Plugin (Kearse et al. 2012). Each allele per locus is given in a separate column. Missing values are given by blank cells.
Metadata for "2017 Female Microsatellite Data"
Column	Entry	Value	Unit	Explanatation
A	Site	Categorical		The site of collection. SNR = Shaw Nature Reserve
B, C, …	Microsatellite Loci	Categorical		Alleles scored using Geneious 11.0.4 with the Microsatellite Plugin (Kearse et al. 2012). Each allele per locus is separated by a slash. Missing values are given by NA.
References
Kearse, M., Moir, R., Wilson, A., Stones-Havas, S., Cheung, M., Sturrock, S., Buxton, S., Cooper, A., Markowitz, S., Duran, C., Thierer, T., Ashton, B., Meintjes, P., & Drummond, A. 2012. Geneious Basic: An integrated and extendable desktop software platform for the organization and analysis of sequence data. Bioinformatics 28:1647-1649.
